# Supplementary material for: Ontogenetic Change in Male Expression of Testosterone-Responsive Genes Contributes to the Emergence of Sex-Biased Gene Expression in Anolis sagrei
Source: Front Physiol. 2022 Jun 2;13:886973. doi: 10.3389/fphys.2022.886973 (PMC9203151; doi:10.3389/fphys.2022.886973)
Supplement: Supplementary file 2 [file DataSheet2.xlsx]

## Sheet: juvenile_sex_dimorphism_JMvJF
Gene	Gene Name	logFC	logCPM	F	PValue	FDR	log10PValue		DEGs highlighted in green	Column	Detail
ENSACAT00000022830		-2.32197	4.95299	49.6067	6.03e-08	0.000812398	7.21941		logFC > 0 is male biased (JM)	Gene	Ensembl transcript identifier (ENSACAT) from release 75
ENSACAT00000017696	FADS2	1.76198	5.90132	34.1624	1.81e-06	0.012157	5.74332		logfFC < 0 is female biased (JF)	Gene Name	HGNC gene symbol for stable Ensembl transcripts (75 to 106)
ENSACAT00000002179		2.21092	6.84912	33.13	2.82e-06	0.0126737	5.54915			logFC	log2(FC) values calculated from the two groups in each contrast by edgeR
ENSACAT00000011648	ARHGAP35	1.34175	6.22406	25.9123	1.59e-05	0.0536325	4.79769			logCPM	log2(CPM) expression estimate for each gene across all samples/groups (not restricted to contrast pairs) calculated by edgeR
ENSACAT00000009836		-1.29994	6.34513	22.6242	4.17e-05	0.112332	4.3797			F	F statistic for pairwise comparisons between the two groups in each contrast calculated by edgeR
ENSACAT00000003286		0.995699	5.62514	20.8335	7.24e-05	0.117692	4.14034			PValue	unadjusted (raw) p-value for pairwise comparisons between the groups in each contrast calculated by edgeR
ENSACAT00000028883		0.970646	4.84779	20.6419	7.69e-05	0.117692	4.11419			FDR	Benjamini-Hochberg adjusted p-value for pairwise comparisons between the groups in each contrast calculated by edgeR
ENSACAT00000001662		-4.37785	3.6615	22.8439	8.74e-05	0.117692	4.05843			log10PValue	negative log10 transformation of the unadjusted (raw) p-value for pairwise comparisons
ENSACAT00000005066	KLHL1	1.11562	6.79121	20.2879	8.6e-05	0.117692	4.06562
ENSACAT00000004898	MAT1A	1.21739	5.93467	21.7523	5.44e-05	0.117692	4.26424
ENSACAT00000003953		-1.0725	5.03931	17.6993	0.000200033	0.20454	3.6989
ENSACAT00000013776		1.13423	4.7797	17.1353	0.000242028	0.20454	3.61613
ENSACAT00000001246		-1.02441	4.70797	17.1227	0.000243066	0.20454	3.61428
ENSACAT00000004009		1.87911	3.18637	17.4188	0.000219855	0.20454	3.65786
ENSACAT00000001941		2.16809	2.8449	17.2691	0.000236369	0.20454	3.62641
ENSACAT00000006363	COL2A1	2.20549	2.01217	17.7782	0.000194814	0.20454	3.71038
ENSACAT00000029363		0.991129	7.50946	16.4345	0.000307759	0.207562	3.51179
ENSACAT00000004683		-1.42225	9.38049	16.7311	0.000282089	0.207562	3.54961
ENSACAT00000011243		1.32261	4.77843	16.4293	0.000308322	0.207562	3.511
ENSACAT00000016718	CRH	4.17691	1.69137	17.3993	0.000273567	0.207562	3.56294
ENSACAT00000009934		-1.96958	2.98604	15.8492	0.000386157	0.236328	3.41324
ENSACAT00000014469	lrrc51	-2.22395	2.25835	15.915	0.000368718	0.236328	3.43331
ENSACAT00000004757		1.77951	4.15794	15.0007	0.000563589	0.247063	3.24904
ENSACAT00000000403		-1.13986	4.09343	14.7121	0.00056526	0.247063	3.24775
ENSACAT00000009123		1.20694	5.77147	14.6574	0.000576524	0.247063	3.23918
ENSACAT00000015150		-1.90489	3.48517	14.5837	0.000667592	0.247063	3.17549
ENSACAT00000007844		1.58393	4.61081	14.1414	0.000774799	0.247063	3.11081
ENSACAT00000026607		-5.77094	0.673238	14.1483	0.000823027	0.247063	3.08459
ENSACAT00000025747		1.29517	5.51751	13.7761	0.000825024	0.247063	3.08353
ENSACAT00000001801		-1.90045	3.42851	13.8315	0.000881342	0.247063	3.05486
ENSACAT00000001028		-1.56202	5.85297	13.952	0.000884089	0.247063	3.0535
ENSACAT00000017703		0.992136	8.12614	13.4055	0.000912548	0.247063	3.03974
ENSACAT00000008448		1.56743	2.56834	13.3542	0.000930188	0.247063	3.03143
ENSACAT00000001739		0.859286	5.31592	13.1703	0.000996439	0.247063	3.00155
ENSACAT00000005307		-0.804682	4.43139	13.1363	0.00100924	0.247063	2.996
ENSACAT00000010833		0.878505	6.4726	14.7561	0.000556378	0.247063	3.25463
ENSACAT00000030189		-3.02197	5.67903	15.5835	0.000696136	0.247063	3.15731
ENSACAT00000027035		-1.56059	2.65233	14.0947	0.000707409	0.247063	3.15033
ENSACAT00000029985		1.2444	3.9354	13.896	0.000760922	0.247063	3.11866
ENSACAT00000022074		1.30605	4.6044	13.8094	0.000790239	0.247063	3.10224
ENSACAT00000009292		-1.6965	5.60694	13.8921	0.00094521	0.247063	3.02447
ENSACAT00000013455	AGAP2	1.2386	3.768	14.4606	0.000619072	0.247063	3.20826
ENSACAT00000009335	ATP6V1C1	1.52603	8.72575	14.0652	0.000781459	0.247063	3.10709
ENSACAT00000005987	CHD7	0.856417	5.00928	13.5547	0.000863248	0.247063	3.06386
ENSACAT00000015218	DNAH10	1.3229	4.35974	13.7342	0.000807726	0.247063	3.09274
ENSACAT00000016099	FGF19	2.33862	4.22315	14.0398	0.000990506	0.247063	3.00414
ENSACAT00000006985	FOXP2	-1.02108	5.29808	13.3547	0.000930002	0.247063	3.03152
ENSACAT00000012380	KLHL35	0.981243	3.25055	14.5534	0.000598612	0.247063	3.22285
ENSACAT00000002224	MAML3	-1.46348	3.5642	14.437	0.000624399	0.247063	3.20454
ENSACAT00000025644	MARCKSL1	-1.43977	6.06036	15.4527	0.000486893	0.247063	3.31257
ENSACAT00000013773	MLST8	1.27482	4.18142	14.5058	0.000609025	0.247063	3.21536
ENSACAT00000005693	NKX2-2	0.855163	7.49825	14.1506	0.000693083	0.247063	3.15921
ENSACAT00000014321	PLCB2	-1.61814	2.56497	13.1511	0.00100364	0.247063	2.99842
ENSACAT00000030015	PSAP	-1.00369	6.3983	14.8697	0.000534105	0.247063	3.27237
ENSACAT00000001423	TMEM209	2.77763	4.18404	15.3588	0.000677102	0.247063	3.16935
ENSACAT00000011469		0.818455	5.62688	12.9603	0.00107833	0.248059	2.96725
ENSACAT00000006626		1.04379	4.44493	12.9597	0.00107857	0.248059	2.96715
ENSACAT00000030228		-1.23841	10.9223	12.9273	0.00109187	0.248059	2.96183
ENSACAT00000012440	ARL5A	1.30593	7.26941	13.0103	0.00109493	0.248059	2.96061
ENSACAT00000009730	KLHL38	1.3099	8.57539	12.9153	0.00111596	0.248059	2.95235
ENSACAT00000029547	LGALS3	-1.84545	2.47482	12.8509	0.00112386	0.248059	2.94929
ENSACAT00000000937		0.735149	6.17633	12.801	0.00114526	0.248707	2.94109
ENSACAT00000025971		-4.26017	2.60616	13.794	0.00118062	0.252316	2.92789
ENSACAT00000016449		-0.890536	4.94737	12.5827	0.00124431	0.256388	2.90507
ENSACAT00000015656		4.26468	1.35555	12.6329	0.00136359	0.256388	2.86532
ENSACAT00000030587		-1.09367	3.94079	12.2174	0.00143121	0.256388	2.8443
ENSACAT00000003034		-1.43687	2.71944	12.2097	0.00143543	0.256388	2.84302
ENSACAT00000012881		-2.68143	1.98675	12.4219	0.00145801	0.256388	2.83624
ENSACAT00000003626		0.769142	9.4134	12.0998	0.00149754	0.256388	2.82462
ENSACAT00000030534		-1.65512	5.6926	13.2051	0.00122468	0.256388	2.91198
ENSACAT00000014567		2.66138	1.91701	12.4465	0.00138548	0.256388	2.8584
ENSACAT00000007278	CEBPE	2.92342	5.94732	13.1367	0.00151588	0.256388	2.81934
ENSACAT00000006722	DDIT3	-1.18681	4.40679	12.1275	0.00148164	0.256388	2.82926
ENSACAT00000016762	GPATCH3	-1.16247	3.30555	12.0323	0.00153716	0.256388	2.81328
ENSACAT00000001764	MAP2K3	0.81856	5.98424	12.3962	0.00133621	0.256388	2.87413
ENSACAT00000007743	MCC	1.55658	4.92099	12.3855	0.00154244	0.256388	2.81179
ENSACAT00000029850	MKLN1	-2.39336	1.80319	12.1653	0.00146017	0.256388	2.8356
ENSACAT00000001982	NDUFS3	0.882116	5.49891	12.488	0.0012901	0.256388	2.88938
ENSACAT00000014180	PDK4	1.18389	5.03165	12.1136	0.00149902	0.256388	2.82419
ENSACAT00000013422	STMN2	0.879238	6.03009	12.1154	0.00148858	0.256388	2.82723
ENSACAT00000004454	TTC7A	-1.46794	3.8523	12.4577	0.00134318	0.256388	2.87187
ENSACAT00000012286		0.907667	4.10864	11.9454	0.0015898	0.257893	2.79866
ENSACAT00000006669	PRIM2	4.59908	2.34378	12.8659	0.00158583	0.257893	2.79974
ENSACAT00000017567		-1.35723	3.32044	11.7951	0.00168544	0.258319	2.77329
ENSACAT00000017426		1.28152	3.74768	11.748	0.00171663	0.258319	2.76532
ENSACAT00000029704		-2.0963	1.49146	11.6408	0.00179002	0.258319	2.74714
ENSACAT00000026212		0.877447	7.10007	11.7809	0.00169476	0.258319	2.77089
ENSACAT00000013531		1.17525	7.69105	11.6732	0.00177566	0.258319	2.75064
ENSACAT00000029675		0.963748	4.74394	11.5947	0.00182265	0.258319	2.7393
ENSACAT00000004423		0.789796	8.54883	11.5947	0.00182266	0.258319	2.73929
ENSACAT00000012819	MOSPD1	-0.934281	5.28869	11.6378	0.00179218	0.258319	2.74662
ENSACAT00000002812	MSI1	2.81373	5.1593	12.7391	0.00171568	0.258319	2.76556
ENSACAT00000010958	PAXIP1	1.09431	5.67933	11.6291	0.00180168	0.258319	2.74432
ENSACAT00000012674	SPP1	-1.4324	3.94112	12.0004	0.00162198	0.258319	2.78996
ENSACAT00000023663	SQSTM1	-1.14308	8.69634	11.8222	0.00166773	0.258319	2.77787
ENSACAT00000002363	MAP4K1	-1.34795	3.58405	11.5373	0.00186411	0.261442	2.72953
ENSACAT00000005036	PPT1	-1.07652	3.92351	11.4866	0.00190158	0.263948	2.72088
ENSACAT00000010583	EMP1	-2.61591	1.34373	11.4154	0.0019556	0.268675	2.70872
ENSACAT00000006162		1.07459	3.10717	11.3834	0.0019804	0.269334	2.70325
ENSACAT00000005976		-0.990095	3.56893	11.3283	0.00202393	0.272502	2.69381
ENSACAT00000030332		-0.911678	3.94757	11.2031	0.00212666	0.276663	2.6723
ENSACAT00000005414		1.6173	3.33859	11.274	0.00215451	0.276663	2.66665
ENSACAT00000022934		1.45933	2.81914	11.1666	0.00215758	0.276663	2.66603
ENSACAT00000006247	RAB39A	0.665915	5.59938	11.1709	0.00215397	0.276663	2.66676
ENSACAT00000011073	SLC6A15	0.965297	3.85348	11.1701	0.00215465	0.276663	2.66662
ENSACAT00000030094		-3.49725	7.9908	12.043	0.00222609	0.27752	2.65246
ENSACAT00000001638	CATIP	-1.48869	3.20523	11.1149	0.00221228	0.27752	2.65516
ENSACAT00000003584	NSMCE1	-0.752049	5.06193	11.097	0.00221808	0.27752	2.65402
ENSACAT00000006508		-1.01082	7.93694	10.9673	0.00233557	0.286758	2.63161
ENSACAT00000015717	MECOM	0.982095	4.17042	10.9596	0.00234279	0.286758	2.63027
ENSACAT00000013994		0.854067	6.22258	10.9358	0.00236511	0.286881	2.62615
ENSACAT00000004856	CLMP	1.48067	2.30298	10.8825	0.00241601	0.290439	2.6169
ENSACAT00000002193		-0.773912	5.69263	10.8343	0.00246307	0.290902	2.60852
ENSACAT00000007341	STARD4	2.60424	0.508558	10.8558	0.002442	0.290902	2.61225
ENSACAT00000029482		1.13117	3.65648	10.759	0.00253861	0.292136	2.5954
ENSACAT00000006145	HS3ST6	-1.26152	4.80769	10.9467	0.00251782	0.292136	2.59897
ENSACAT00000012397	USP18	-1.17749	3.22587	10.8017	0.00249549	0.292136	2.60284
ENSACAT00000001473		0.851782	6.61579	10.6799	0.00262055	0.294026	2.58161
ENSACAT00000009717	FBXO32	0.971713	5.32915	10.6987	0.00260081	0.294026	2.58489
ENSACAT00000014701	OTC	0.77107	6.41334	10.7005	0.00259896	0.294026	2.5852
ENSACAT00000029616		-0.869413	7.1205	10.6227	0.00268161	0.29839	2.5716
ENSACAT00000030331		1.59032	8.22986	10.8327	0.00285408	0.299656	2.54453
ENSACAT00000012272		-0.929286	3.97181	10.4301	0.00289866	0.299656	2.5378
ENSACAT00000028577		0.836328	5.53551	10.3795	0.00295871	0.299656	2.5289
ENSACAT00000015692		-2.27654	5.97194	11.3802	0.00272159	0.299656	2.56518
ENSACAT00000000530		0.692042	6.21819	10.5068	0.00281002	0.299656	2.55129
ENSACAT00000010069		1.30253	5.03072	10.6778	0.00282998	0.299656	2.54822
ENSACAT00000028014		0.879202	4.46901	10.4071	0.00292586	0.299656	2.53375
ENSACAT00000011799		-1.10587	3.37058	10.4003	0.00293391	0.299656	2.53255
ENSACAT00000007831		0.942478	3.89065	10.3784	0.00296006	0.299656	2.5287
ENSACAT00000006807	PLOD2	0.957658	5.53736	10.4023	0.00293147	0.299656	2.53291
ENSACAT00000005440	SDCBP	-0.797616	5.81515	10.4585	0.00286545	0.299656	2.54281
ENSACAT00000002740	TLE1	0.996965	5.2202	10.5693	0.00273998	0.299656	2.56225
ENSACAT00000003491	HEPH	1.12363	4.62397	10.3526	0.00300278	0.301713	2.52248
ENSACAT00000029575		0.739777	4.91624	10.2893	0.00306926	0.304251	2.51297
ENSACAT00000009459	PLK2	-1.16012	3.76279	10.2861	0.00307325	0.304251	2.5124
ENSACAT00000006171		-1.11915	2.83298	10.1575	0.00323868	0.311469	2.48963
ENSACAT00000017654		0.772578	5.56869	10.1745	0.00321632	0.311469	2.49264
ENSACAT00000009864	DGLUCY	2.02789	0.941957	10.1668	0.00322651	0.311469	2.49127
ENSACAT00000000838	MAK16	-1.21295	5.8057	10.3871	0.00317298	0.311469	2.49853
ENSACAT00000006858		-3.19865	4.59028	10.8784	0.00334044	0.316045	2.4762
ENSACAT00000000563		-1.02057	5.19207	10.0744	0.00335668	0.316045	2.47409
ENSACAT00000017946	DIPK2B	-2.63633	1.1813	10.1132	0.00331024	0.316045	2.48014
ENSACAT00000007671		1.12953	6.57064	10.082	0.00343558	0.317406	2.464
ENSACAT00000009214	SKIDA1	0.804507	4.65405	10.0279	0.00341526	0.317406	2.46658
ENSACAT00000005205	VIM	-1.17332	7.25119	10.1247	0.00344187	0.317406	2.46321
ENSACAT00000001807	JAG1	0.642376	6.20968	9.96866	0.00349936	0.320512	2.45601
ENSACAT00000004521	GLDC	1.09425	8.28854	9.93484	0.00356119	0.323972	2.4484
ENSACAT00000014780		-0.952688	3.3612	9.82577	0.00371152	0.333146	2.43045
ENSACAT00000008031	ESYT1	-1.01603	4.8209	9.8396	0.0036904	0.333146	2.43293
ENSACAT00000027130		-2.99831	0.653999	9.76192	0.00381077	0.33317	2.41899
ENSACAT00000002055		0.721656	5.7814	9.77902	0.00378391	0.33317	2.42206
ENSACAT00000016891	MLH3	1.66283	1.97635	9.77287	0.00379354	0.33317	2.42096
ENSACAT00000005434	TCFL5	-2.01112	1.76447	9.76194	0.00381074	0.33317	2.41899
ENSACAT00000006814		-3.20522	5.78938	10.4557	0.00390017	0.338662	2.40892
ENSACAT00000006361		2.87219	1.03998	9.71069	0.00392389	0.338662	2.40628
ENSACAT00000014462		-3.01603	0.608799	9.66766	0.00396252	0.338701	2.40203
ENSACAT00000012177		0.785131	9.6194	9.64162	0.00400559	0.338701	2.39733
ENSACAT00000017630		-0.991591	4.92053	9.63	0.00402497	0.338701	2.39524
ENSACAT00000014973	GAP43	0.796126	6.3753	9.65654	0.00398086	0.338701	2.40002
ENSACAT00000006692		-0.858568	7.20891	9.60297	0.00407043	0.340205	2.39036
ENSACAT00000017878		1.01487	5.08563	9.56073	0.0041426	0.340205	2.38273
ENSACAT00000024238		0.911742	4.09006	9.47437	0.00429447	0.340205	2.36709
ENSACAT00000030065		-2.61264	1.83341	9.62828	0.00430158	0.340205	2.36637
ENSACAT00000006829		-0.744623	5.47598	9.46632	0.00430892	0.340205	2.36563
ENSACAT00000008939		-2.27653	2.11965	9.5985	0.00432718	0.340205	2.3638
ENSACAT00000028394		-1.28037	2.92696	9.44523	0.00434705	0.340205	2.36181
ENSACAT00000006685		0.59482	6.84421	9.54325	0.00417286	0.340205	2.37957
ENSACAT00000023702		-1.94669	1.72279	9.4893	0.00426778	0.340205	2.3698
ENSACAT00000023799		-1.81428	7.10203	10.0144	0.00428375	0.340205	2.36818
ENSACAT00000014896	CYBB	-2.0498	2.45086	9.69269	0.0041791	0.340205	2.37892
ENSACAT00000005158	RUNX1	1.08511	3.02101	9.53908	0.00418011	0.340205	2.37881
ENSACAT00000014150	SYT4	0.996308	4.90637	9.4319	0.00437132	0.340205	2.35939
ENSACAT00000008009	NR4A2	1.10852	2.69324	9.3997	0.0044306	0.342837	2.35354
ENSACAT00000030408		0.671663	5.21747	9.34058	0.00454168	0.34334	2.34278
ENSACAT00000000764		-1.64426	1.61718	9.33857	0.00454551	0.34334	2.34242
ENSACAT00000006860	ASAH1	-0.789075	6.10767	9.35083	0.0045222	0.34334	2.34465
ENSACAT00000006636	CYBA	-2.064	2.14511	9.38949	0.00454383	0.34334	2.34258
ENSACAT00000008559	PTGIR	-1.69956	1.57159	9.32857	0.00456461	0.34334	2.3406
ENSACAT00000017316	GNL2	-0.644899	5.957	9.29901	0.00462157	0.345694	2.33521
ENSACAT00000009689		-1.27019	3.9923	9.3366	0.00468672	0.346217	2.32913
ENSACAT00000016339		-0.756971	5.91362	9.23103	0.00475552	0.346217	2.3228
ENSACAT00000001708		-1.40621	3.39726	9.27157	0.00475715	0.346217	2.32265
ENSACAT00000006917	ARF1	0.760464	7.9361	9.23933	0.00473894	0.346217	2.32432
ENSACAT00000009595	ZHX1	0.960871	6.78752	9.25611	0.00470563	0.346217	2.32738
ENSACAT00000002545	SLC16A3	4.14007	4.61248	9.83586	0.00489518	0.354348	2.31023
ENSACAT00000003232		0.640455	5.94173	9.14784	0.00492515	0.354611	2.30758
ENSACAT00000013162		1.63949	1.73353	9.09427	0.00503783	0.358556	2.29776
ENSACAT00000011231		1.41761	2.76739	9.01903	0.0052008	0.358556	2.28393
ENSACAT00000010709		-1.08951	2.88122	9.00875	0.00522348	0.358556	2.28204
ENSACAT00000002427		0.821658	3.77025	9.00351	0.00523509	0.358556	2.28108
ENSACAT00000029457		-0.841382	12.2636	8.96286	0.00532615	0.358556	2.27359
ENSACAT00000026278		-0.976487	4.50994	9.02325	0.0051915	0.358556	2.28471
ENSACAT00000016526		-1.51692	6.96081	9.36557	0.00527422	0.358556	2.27784
ENSACAT00000028286	AGAP1	0.84797	3.5783	8.97911	0.00528955	0.358556	2.27658
ENSACAT00000010048	GAR1	0.89869	4.83055	8.97401	0.00530101	0.358556	2.27564
ENSACAT00000000019	KCNH8	0.98121	5.41064	9.04363	0.00516783	0.358556	2.28669
ENSACAT00000016965	SLC35D3	2.75627	3.63816	9.61263	0.00515735	0.358556	2.28757
ENSACAT00000003771	TMEM91	0.956202	4.52462	9.02821	0.00518059	0.358556	2.28562
ENSACAT00000011423	TYRP1	-1.44575	2.09514	8.97747	0.00529323	0.358556	2.27628
ENSACAT00000011189		2.35392	3.7158	9.41111	0.00539818	0.35868	2.26775
ENSACAT00000007497		-1.21277	2.9827	8.90651	0.00545518	0.35868	2.26319
ENSACAT00000029395		0.63648	7.86582	8.8991	0.00547239	0.35868	2.26182
ENSACAT00000023867		-2.36513	6.48129	9.55514	0.00538132	0.35868	2.26911
ENSACAT00000003360	NHLRC1	-1.44073	1.95445	8.89415	0.00548392	0.35868	2.26091
ENSACAT00000001108	TGFB2	0.864425	3.5393	8.89248	0.00548782	0.35868	2.2606
ENSACAT00000008403		1.11736	4.20958	8.87527	0.00555004	0.358701	2.2557
ENSACAT00000009282		1.94753	1.10463	8.83603	0.00562135	0.358701	2.25016
ENSACAT00000023296		-2.42527	1.23195	8.85903	0.00557142	0.358701	2.25403
ENSACAT00000027397		-0.995253	3.17493	8.84062	0.00561036	0.358701	2.25101
ENSACAT00000015593	MTRFR	-0.818867	3.51553	8.84105	0.00560934	0.358701	2.25109
ENSACAT00000010773		1.56916	2.94216	8.88304	0.00566935	0.360057	2.24647
ENSACAT00000023936		-1.1762	3.96916	8.80259	0.00572436	0.361844	2.24227
ENSACAT00000004140		2.40168	0.872722	8.74881	0.00583456	0.362562	2.23399
ENSACAT00000014857	DEUP1	0.631137	5.06258	8.74689	0.00583936	0.362562	2.23363
ENSACAT00000001550	HES4	-1.01207	3.725	8.77509	0.00576941	0.362562	2.23887
ENSACAT00000006236	ZDHHC2	1.07506	2.77872	8.74526	0.00584343	0.362562	2.23333
ENSACAT00000005100		1.1455	4.71556	8.78555	0.0059261	0.364328	2.22723
ENSACAT00000010508		0.938712	4.90773	8.7031	0.00594976	0.364328	2.2255
ENSACAT00000001333		-4.23415	7.08802	9.3231	0.00595308	0.364328	2.22526
ENSACAT00000000663		-0.742385	5.05128	8.67137	0.00603118	0.366379	2.2196
ENSACAT00000014875		-2.41519	3.40577	9.1202	0.00613632	0.366379	2.21209
ENSACAT00000003480		-0.675223	5.00244	8.61899	0.00616823	0.366379	2.20984
ENSACAT00000007403		0.947956	3.55836	8.61215	0.00618637	0.366379	2.20856
ENSACAT00000029351	CARS1	-0.84685	4.12387	8.64729	0.00609377	0.366379	2.21511
ENSACAT00000030389	ISL1	0.80708	5.75008	8.61802	0.00617079	0.366379	2.20966
ENSACAT00000004755	PHIP	-1.92004	3.70993	8.98055	0.00620428	0.366379	2.20731
ENSACAT00000013469	SYN2	-2.51292	1.2657	8.67194	0.00616189	0.366379	2.21029
ENSACAT00000003461		1.68219	2.30115	8.56881	0.00630266	0.369831	2.20048
ENSACAT00000003142	UMODL1	2.09708	0.700861	8.56328	0.00631768	0.369831	2.19944
ENSACAT00000024648		1.00918	4.31643	8.52649	0.0064185	0.374107	2.19257
ENSACAT00000029313		-1.79913	5.21191	8.91542	0.00662663	0.378055	2.17871
ENSACAT00000017023	GUCY1B1	-1.81632	3.44224	8.78764	0.00653227	0.378055	2.18494
ENSACAT00000001595	LUC7L3	0.836837	6.94855	8.47897	0.00655133	0.378055	2.18367
ENSACAT00000008496	NPNT	1.25492	3.23303	8.46178	0.00660009	0.378055	2.18045
ENSACAT00000008450	PALD1	1.31357	2.12198	8.45903	0.00660793	0.378055	2.17993
ENSACAT00000006396		-1.59222	6.56548	8.82739	0.00671529	0.379715	2.17294
ENSACAT00000001776		-1.91476	4.79103	8.86676	0.00678585	0.379715	2.1684
ENSACAT00000009612		0.94525	3.81992	8.37099	0.00686427	0.379715	2.16341
ENSACAT00000001058		0.747963	5.60471	8.36907	0.00686997	0.379715	2.16305
ENSACAT00000030044		-2.07584	1.22262	8.29966	0.00707982	0.379715	2.14998
ENSACAT00000005098		0.823022	6.33151	8.28997	0.00710966	0.379715	2.14815
ENSACAT00000011390		1.91135	3.87276	8.65223	0.00711374	0.379715	2.1479
ENSACAT00000000734		-0.518587	5.73609	8.28345	0.00712984	0.379715	2.14692
ENSACAT00000002550		-2.44885	1.27856	8.39998	0.0067787	0.379715	2.16885
ENSACAT00000025221		5.83416	1.35376	8.98778	0.00693831	0.379715	2.15875
ENSACAT00000008163		0.700141	9.62852	8.33518	0.00697159	0.379715	2.15667
ENSACAT00000004221		0.592896	6.04563	8.32941	0.00698906	0.379715	2.15558
ENSACAT00000016343	CDH10	0.853022	3.86651	8.27264	0.00716337	0.379715	2.14488
ENSACAT00000014585	CGNL1	-0.814159	5.0432	8.31479	0.0070335	0.379715	2.15283
ENSACAT00000013053	IPO8	1.42176	2.49254	8.29126	0.00710569	0.379715	2.14839
ENSACAT00000012579	KCNQ4	0.643217	10.9429	8.27827	0.00714589	0.379715	2.14594
ENSACAT00000014347	PPP1R21	-0.728565	5.21638	8.3152	0.00703226	0.379715	2.15291
ENSACAT00000011526	TG	4.21715	2.08531	8.92509	0.00672465	0.379715	2.17233
ENSACAT00000009415		-0.769488	5.67258	8.23841	0.00727076	0.382397	2.13842
ENSACAT00000024918		-1.48536	4.2828	8.5099	0.00726706	0.382397	2.13864
ENSACAT00000007946		0.782074	4.3244	8.20866	0.00736549	0.382689	2.1328
ENSACAT00000030608		1.30764	4.82546	8.3885	0.00739198	0.382689	2.13124
ENSACAT00000006885	GABRA4	0.741644	5.47401	8.21177	0.00735553	0.382689	2.13339
ENSACAT00000013024	UBAP1	-0.588374	5.29126	8.21681	0.00733942	0.382689	2.13434
ENSACAT00000017370	UGCG	-0.679559	5.63981	8.19222	0.00741844	0.382689	2.12969
ENSACAT00000025770		0.664431	6.03709	8.16488	0.00750736	0.385798	2.12451
ENSACAT00000012659	IBSP	4.58869	3.5291	8.68735	0.00756991	0.387533	2.12091
ENSACAT00000011892		-2.01693	1.33923	8.10826	0.0076952	0.389911	2.11378
ENSACAT00000011597		-0.623022	4.40235	8.0834	0.00777926	0.389911	2.10906
ENSACAT00000023061		-0.859465	3.31	8.07251	0.0078164	0.389911	2.10699
ENSACAT00000016519		-0.919831	3.58775	8.05233	0.00788574	0.389911	2.10316
ENSACAT00000000950		-0.896908	5.1601	8.04451	0.00791278	0.389911	2.10167
ENSACAT00000010752		0.783028	6.12188	8.03827	0.00793443	0.389911	2.10048
ENSACAT00000004391		-1.80146	1.56155	8.0196	0.0079996	0.389911	2.09693
ENSACAT00000013259		0.654568	5.92081	8.01804	0.00800509	0.389911	2.09663
ENSACAT00000026156		1.40307	3.43547	8.08367	0.00803005	0.389911	2.09528
ENSACAT00000021170		-1.70953	3.06755	8.1608	0.00806647	0.389911	2.09332
ENSACAT00000022665		0.744671	5.45166	7.99688	0.0080797	0.389911	2.0926
ENSACAT00000017963	FRMD6	1.11637	3.02558	8.00577	0.00804825	0.389911	2.0943
ENSACAT00000029088	MT-ND2	1.16922	8.65365	8.15831	0.00788606	0.389911	2.10314
ENSACAT00000017394	PIH1D1	-0.804605	3.51422	8.01931	0.00800062	0.389911	2.09688
ENSACAT00000010873	SLC44A4	0.708408	4.38039	8.10793	0.00769631	0.389911	2.11372
ENSACAT00000015789	SLC9A8	-0.900839	3.00201	8.02085	0.00799523	0.389911	2.09717
ENSACAT00000017236		-3.60942	0.970209	8.03507	0.00831812	0.396931	2.07997
ENSACAT00000005593		1.18409	2.59233	7.90731	0.00840396	0.396931	2.07552
ENSACAT00000005386		0.872525	8.67775	7.86216	0.00857272	0.396931	2.06688
ENSACAT00000012427		0.775089	5.26273	7.851	0.00861501	0.396931	2.06474
ENSACAT00000008590		-0.914556	3.19293	7.8407	0.00865422	0.396931	2.06277
ENSACAT00000002829		-0.840995	3.98114	7.82535	0.00871305	0.396931	2.05983
ENSACAT00000029396		-1.20232	1.72157	7.81836	0.00873994	0.396931	2.05849
ENSACAT00000013071		-0.648855	4.2218	7.75201	0.00900001	0.396931	2.04576
ENSACAT00000005079		-1.20363	7.06496	7.90159	0.00906682	0.396931	2.04254
ENSACAT00000017289		-0.728413	7.17359	7.73199	0.00908013	0.396931	2.04191
ENSACAT00000022495		0.697982	6.55188	7.9055	0.00841065	0.396931	2.07517
ENSACAT00000023499		0.742587	8.40708	7.77594	0.00890528	0.396931	2.05035
ENSACAT00000015077		1.35067	1.91932	7.77475	0.00890996	0.396931	2.05012
ENSACAT00000025726		0.749979	8.02064	7.7706	0.00892632	0.396931	2.04933
ENSACAT00000029992		0.666005	6.45751	7.7362	0.00906322	0.396931	2.04272
ENSACAT00000001828	AAMDC	-0.935846	4.38363	7.8817	0.00849926	0.396931	2.07062
ENSACAT00000012279	ADA2	1.09786	3.15455	7.82971	0.00869629	0.396931	2.06067
ENSACAT00000006715	ADGRL2	0.560244	5.98024	7.82143	0.00872813	0.396931	2.05908
ENSACAT00000013437	ARRDC3	0.874391	4.40085	7.75154	0.0090019	0.396931	2.04567
ENSACAT00000018009	CAVIN1	1.07831	3.94144	7.938	0.00829132	0.396931	2.08138
ENSACAT00000014751	DMAP1	-0.712915	3.47306	7.73683	0.00906068	0.396931	2.04284
ENSACAT00000009649	FLT1	-0.870929	2.52616	7.73821	0.00905516	0.396931	2.0431
ENSACAT00000013729	GPNMB	-1.61601	6.66392	8.28092	0.00843693	0.396931	2.07382
ENSACAT00000016659	METTL8	-1.21516	1.90853	7.785	0.00886969	0.396931	2.05209
ENSACAT00000005615	NSD1	-0.893371	3.19921	7.86814	0.00855016	0.396931	2.06803
ENSACAT00000001399	RMI1	0.92313	3.06646	7.83884	0.00866133	0.396931	2.06242
ENSACAT00000017790	SYT7	1.44149	3.62888	7.92691	0.00855009	0.396931	2.06803
ENSACAT00000018078	ZBTB7C	0.587936	5.08409	7.84801	0.00862637	0.396931	2.06417
ENSACAT00000013533	ZNF704	0.773932	7.84335	7.73891	0.00905234	0.396931	2.04324
ENSACAT00000003917	NEB	1.32588	4.22251	7.84833	0.00915379	0.398856	2.0384
ENSACAT00000011147		-2.82934	2.07154	7.88665	0.00929042	0.40278	2.03196
ENSACAT00000003413	ASH1L	0.718487	7.48217	7.67712	0.00930368	0.40278	2.03135
ENSACAT00000014764		-0.721791	3.57579	7.66942	0.0093355	0.402863	2.02986
ENSACAT00000013154		1.3379	1.90318	7.65376	0.00940062	0.403089	2.02684
ENSACAT00000024132	TRHDE	1.74869	1.11807	7.65622	0.00939035	0.403089	2.02732
ENSACAT00000015527		1.18759	3.91971	7.67324	0.00948797	0.404951	2.02283
ENSACAT00000002809		1.15927	7.25103	7.73928	0.00956435	0.404951	2.01934
ENSACAT00000009258	FLT3	0.741242	4.77064	7.62793	0.00950913	0.404951	2.02186
ENSACAT00000002760	MARCHF6	-1.02183	6.25796	7.71414	0.00954575	0.404951	2.02019
ENSACAT00000013777		0.55162	5.57757	7.56995	0.0097576	0.410071	2.01066
ENSACAT00000029579	LRPPRC	0.918826	5.06078	7.57092	0.00977664	0.410071	2.00981
ENSACAT00000030833	PRELID2	-1.17123	2.20236	7.567	0.00977045	0.410071	2.01009
ENSACAT00000023768		0.689104	5.25709	7.54958	0.00984656	0.411721	2.00672
ENSACAT00000003371		-0.63123	4.90229	7.49403	0.0100937	0.412331	1.99595
ENSACAT00000006340		0.912744	5.30459	7.49512	0.0101458	0.412331	1.99371
ENSACAT00000008081		0.827456	7.2194	7.47882	0.0101625	0.412331	1.993
ENSACAT00000003002		1.0396	2.58787	7.46406	0.0102298	0.412331	1.99013
ENSACAT00000001001		-1.14969	2.84333	7.45762	0.0102593	0.412331	1.98888
ENSACAT00000026279		0.702309	5.67275	7.53519	0.00990996	0.412331	2.00393
ENSACAT00000029896		-1.68981	4.4809	7.82583	0.010131	0.412331	1.99435
ENSACAT00000026413		0.7296	6.58898	7.47005	0.0102024	0.412331	1.9913
ENSACAT00000015545	CD151	-0.55717	5.14487	7.50283	0.0100541	0.412331	1.99766
ENSACAT00000015075	KIF19	1.2794	2.9101	7.48692	0.0101258	0.412331	1.99457
ENSACAT00000006482	NAPEPLD	-1.19751	1.93687	7.48516	0.0101337	0.412331	1.99423
ENSACAT00000015851	SEC62	0.481471	6.52251	7.52169	0.00996983	0.412331	2.00131
ENSACAT00000015564	SLC6A5	1.39143	5.29162	7.73896	0.0101883	0.412331	1.9919
ENSACAT00000027253		-1.86031	1.78997	7.46502	0.0103014	0.412792	1.9871
ENSACAT00000001904	SNAP25	0.926864	4.47413	7.44056	0.0103379	0.413023	1.98557
ENSACAT00000012558		0.629422	6.67524	7.42109	0.0104284	0.413977	1.98178
ENSACAT00000001710		-1.45344	2.5809	7.42072	0.0104678	0.413977	1.98015
ENSACAT00000030687		2.32422	9.60631	7.8363	0.0104758	0.413977	1.97981
ENSACAT00000012698		0.87871	4.28145	7.40107	0.0105223	0.413977	1.97789
ENSACAT00000012957		-0.918138	4.86024	7.39495	0.010605	0.413977	1.97449
ENSACAT00000002127	CXXC5	-1.313	2.41031	7.38516	0.0105977	0.413977	1.97479
ENSACAT00000016615	LTBP2	1.5494	1.6229	7.38305	0.0106077	0.413977	1.97438
ENSACAT00000014058	RAB20	-1.02306	4.90988	7.44879	0.010542	0.413977	1.97708
ENSACAT00000012141		1.43251	5.55574	7.65543	0.010658	0.414738	1.97232
ENSACAT00000026390		1.99794	1.12526	7.41497	0.0107568	0.416175	1.96832
ENSACAT00000026581		1.03182	3.46889	7.35781	0.0107285	0.416175	1.96946
ENSACAT00000004205	PRC1	-1.25031	2.39483	7.34245	0.0108027	0.416756	1.96647
ENSACAT00000015182		0.632795	5.76486	7.31722	0.0109259	0.419323	1.96154
ENSACAT00000004488		0.657332	6.19854	7.31607	0.0109315	0.419323	1.96132
ENSACAT00000002640		1.68025	1.28466	7.27049	0.0111581	0.424384	1.95241
ENSACAT00000006347		0.719816	4.78231	7.28259	0.0110975	0.424384	1.95478
ENSACAT00000026044	KIF1B	-0.634144	7.43197	7.2713	0.011154	0.424384	1.95257
ENSACAT00000026823		0.952955	4.70334	7.26644	0.0112388	0.426253	1.94928
ENSACAT00000003860		0.602579	6.90063	7.2341	0.0113426	0.428979	1.94529
ENSACAT00000003465		0.750026	7.92774	7.21009	0.0114661	0.430858	1.94058
ENSACAT00000008564	INTS12	-1.39645	1.88701	7.20432	0.011496	0.430858	1.93945
ENSACAT00000001872	PPTC7	-0.682173	4.5927	7.19351	0.0115523	0.430858	1.93733
ENSACAT00000006745	PRR15L	-1.00713	2.61505	7.19403	0.0115496	0.430858	1.93743
ENSACAT00000007543	UPP2	0.766356	6.05986	7.21288	0.0114517	0.430858	1.94113
ENSACAT00000030650		-0.940121	2.30545	7.17182	0.011666	0.431897	1.93308
ENSACAT00000001866	KDM2B	-0.688661	4.85306	7.16987	0.0116763	0.431897	1.93269
ENSACAT00000016028	RNF130	-0.804062	3.73167	7.17268	0.0116615	0.431897	1.93324
ENSACAT00000013822	CHMP4C	0.826095	3.79345	7.14226	0.0118231	0.436126	1.92727
ENSACAT00000012926		-0.605977	4.69561	7.10808	0.0120075	0.436943	1.92055
ENSACAT00000015715	ARL6IP4	-1.14496	3.93977	7.18874	0.0119178	0.436943	1.9238
ENSACAT00000009051	FMNL3	3.12478	4.11945	7.53222	0.0119712	0.436943	1.92186
ENSACAT00000014990	SARDH	0.81361	4.40084	7.11138	0.0119896	0.436943	1.9212
ENSACAT00000003146	UNC119B	-0.817802	2.93593	7.12328	0.0119251	0.436943	1.92354
ENSACAT00000017733		1.06159	3.71133	7.10168	0.0120424	0.437032	1.91929
ENSACAT00000007855		-2.65597	5.43134	7.50428	0.0121295	0.437832	1.91616
ENSACAT00000007998	AADAC	-2.33742	1.83737	7.20478	0.0121171	0.437832	1.9166
ENSACAT00000003619		-0.653994	6.98362	7.07497	0.0121891	0.438807	1.91403
ENSACAT00000008249	DGKG	0.806812	5.01714	7.06902	0.0122221	0.438821	1.91286
ENSACAT00000007326		0.719626	4.99189	7.06093	0.012267	0.438999	1.91126
ENSACAT00000005579		2.66941	4.27804	7.43049	0.012431	0.438999	1.90549
ENSACAT00000002350		-0.863504	3.02466	7.03131	0.0124331	0.438999	1.90542
ENSACAT00000006293		-0.613451	4.81242	7.05481	0.0123012	0.438999	1.91005
ENSACAT00000013802	ANKRD44	-3.14407	0.255268	7.02522	0.0124676	0.438999	1.90422
ENSACAT00000009932	FASN	1.58623	6.6008	7.35276	0.0123676	0.438999	1.90772
ENSACAT00000000772	GAS6	1.29657	2.95027	7.0414	0.0123763	0.438999	1.90741
ENSACAT00000014518	SMAP2	-0.686992	5.45629	7.02165	0.0124879	0.438999	1.90351
ENSACAT00000006072		-3.48464	2.61088	7.39313	0.0125652	0.439424	1.90083
ENSACAT00000013810		0.616164	9.51044	7.00884	0.0125608	0.439424	1.90098
ENSACAT00000000601		-0.887669	5.43005	7.00206	0.0127728	0.441483	1.89371
ENSACAT00000003345		3.02103	6.57086	7.3565	0.0128878	0.441483	1.88982
ENSACAT00000030046		1.15801	2.22436	6.94389	0.012938	0.441483	1.88813
ENSACAT00000008877		1.2375	4.07809	7.03819	0.0129514	0.441483	1.88768
ENSACAT00000025895		-0.7753	4.37417	6.92363	0.0130581	0.441483	1.88412
ENSACAT00000010200		0.675307	7.0123	6.91071	0.0131353	0.441483	1.88156
ENSACAT00000006063		-2.15441	1.0057	6.95968	0.0128451	0.441483	1.89126
ENSACAT00000029986		2.01979	1.01834	6.95377	0.0128798	0.441483	1.89009
ENSACAT00000012082	ANXA1	-1.54842	3.89447	7.13183	0.0131486	0.441483	1.88112
ENSACAT00000008416	COLEC12	1.51661	3.8154	7.09598	0.0131135	0.441483	1.88228
ENSACAT00000004014	CTTN	0.530441	5.97716	6.92598	0.0130441	0.441483	1.88459
ENSACAT00000006102	DNTT	1.43301	2.43114	6.93554	0.0129873	0.441483	1.88648
ENSACAT00000017642	INHBA	1.37442	2.09291	6.97057	0.0127815	0.441483	1.89342
ENSACAT00000011008	MKRN1	-0.615909	5.60977	6.93144	0.0130116	0.441483	1.88567
ENSACAT00000006899	RAB27A	-0.932197	3.06246	6.96607	0.0128078	0.441483	1.89252
ENSACAT00000005839	USH1G	0.761769	3.47871	6.90847	0.0131487	0.441483	1.88112
ENSACAT00000008708		-0.636172	4.11512	6.87224	0.0133682	0.443563	1.87393
ENSACAT00000014864		-0.829265	2.99101	6.87116	0.0133749	0.443563	1.87371
ENSACAT00000016874	BMP5	-2.54045	3.77023	7.26419	0.0132861	0.443563	1.8766
ENSACAT00000005397	SCAF8	-0.755716	3.75429	6.87837	0.0133308	0.443563	1.87514
ENSACAT00000011187	XRCC4	-1.70756	1.08688	6.87107	0.0133754	0.443563	1.87369
ENSACAT00000013812	ANAPC4	0.540119	5.3675	6.86409	0.0134181	0.443886	1.87231
ENSACAT00000012104		0.886769	6.58264	6.86507	0.0134949	0.445331	1.86983
ENSACAT00000004427	ISL1	1.57531	1.20741	6.84627	0.013528	0.445333	1.86877
ENSACAT00000008050		0.893052	4.11223	6.83046	0.0136263	0.446124	1.86562
ENSACAT00000007269		1.24036	2.64486	6.82644	0.0136514	0.446124	1.86482
ENSACAT00000003774		0.5027	6.24046	6.83509	0.0135974	0.446124	1.86654
ENSACAT00000014146		1.73181	2.78306	6.9065	0.0138806	0.450333	1.85759
ENSACAT00000000032	B4GALNT3	0.742225	6.01813	6.79087	0.0138758	0.450333	1.85774
ENSACAT00000012551	KAT6A	0.580762	6.23456	6.79576	0.0138447	0.450333	1.85872
ENSACAT00000023915		1.18606	1.89172	6.77836	0.0139557	0.450375	1.85525
ENSACAT00000014458		-0.59292	7.14253	6.75938	0.0140778	0.450375	1.85146
ENSACAT00000017448		0.906589	3.42507	6.73981	0.014205	0.450375	1.84756
ENSACAT00000001116		-1.149	2.4575	6.7342	0.0142417	0.450375	1.84644
ENSACAT00000001616		0.816912	4.53145	6.7283	0.0142803	0.450375	1.84526
ENSACAT00000008907		0.765638	5.95287	6.71607	0.0143609	0.450375	1.84282
ENSACAT00000025858		0.651837	4.66162	6.71591	0.014362	0.450375	1.84279
ENSACAT00000015791		1.08575	3.38228	6.70809	0.0144137	0.450375	1.84122
ENSACAT00000000012		1.5772	1.16813	6.70673	0.0144228	0.450375	1.84095
ENSACAT00000012042		0.639122	5.6169	6.7059	0.0144283	0.450375	1.84079
ENSACAT00000004162		1.24228	3.38222	6.73955	0.0145216	0.450375	1.83799
ENSACAT00000013954		-0.804876	6.91595	6.68886	0.0145419	0.450375	1.83738
ENSACAT00000012223		-1.08285	4.53469	6.76636	0.0145446	0.450375	1.8373
ENSACAT00000016329	CANX	1.03071	7.56809	6.81565	0.0141935	0.450375	1.84791
ENSACAT00000013936	DES	0.942414	4.04943	6.76318	0.0140533	0.450375	1.85222
ENSACAT00000012502	EEF2K	0.946506	5.40253	6.7397	0.0145643	0.450375	1.83671
ENSACAT00000003428	POU2F2	0.887316	5.77344	6.77751	0.0141155	0.450375	1.8503
ENSACAT00000001641	RAB9A	-0.873846	3.42945	6.68254	0.0145843	0.450375	1.83611
ENSACAT00000017280	RSPO1	0.918437	2.95632	6.68517	0.0145667	0.450375	1.83664
ENSACAT00000001537	TMBIM1	-0.674841	6.04205	6.71219	0.0143866	0.450375	1.84204
ENSACAT00000002370	TRMT1L	-0.638211	4.13209	6.71228	0.014386	0.450375	1.84206
ENSACAT00000015741		-0.924054	3.69736	6.67096	0.0146623	0.451747	1.8338
ENSACAT00000007288	MPZL2	-0.875513	4.28163	6.66186	0.014724	0.452612	1.83197
ENSACAT00000009812	KIFBP	-0.779038	3.68341	6.65244	0.0147881	0.453546	1.83009
ENSACAT00000011398		2.70356	7.67238	6.99211	0.0149723	0.455923	1.82471
ENSACAT00000006615		1.54429	2.01906	6.61658	0.0150349	0.455923	1.8229
ENSACAT00000013774	NETO2	0.976492	2.86874	6.63286	0.0149223	0.455923	1.82616
ENSACAT00000005962	STXBP3	-0.640072	4.8775	6.62068	0.0150065	0.455923	1.82372
ENSACAT00000009045	ZW10	-0.667963	7.24006	6.62996	0.0149423	0.455923	1.82558
ENSACAT00000012079		2.7057	9.42371	6.97042	0.0151033	0.456724	1.82093
ENSACAT00000029478		-1.00105	6.23376	6.69168	0.0151504	0.456724	1.81958
ENSACAT00000011382		-2.26983	1.06447	6.57253	0.0153442	0.456724	1.81406
ENSACAT00000010393		2.99939	5.24808	6.93492	0.0153573	0.456724	1.81369
ENSACAT00000027610		1.66958	2.66181	6.68582	0.0152062	0.456724	1.81798
ENSACAT00000012463	ALDH1A1	1.10205	8.83589	6.65986	0.0153666	0.456724	1.81342
ENSACAT00000016789	KDF1	-0.880575	3.14036	6.56955	0.0153654	0.456724	1.81346
ENSACAT00000009157	ODF1	2.20013	0.573036	6.58785	0.0152358	0.456724	1.81713
ENSACAT00000016501	SNX31	-1.35708	2.92145	6.62858	0.0153168	0.456724	1.81483
ENSACAT00000027966		1.28601	1.93285	6.56048	0.01543	0.45718	1.81163
ENSACAT00000011275	MPDZ	0.845377	3.27221	6.55771	0.0154498	0.45718	1.81108
ENSACAT00000007888		-1.71987	1.26623	6.54832	0.0155171	0.458164	1.80919
ENSACAT00000007549		2.38851	5.95781	6.88738	0.0156388	0.458522	1.8058
ENSACAT00000007918		2.03549	9.10632	6.85481	0.0156655	0.458522	1.80506
ENSACAT00000017929	B4GALT6	1.06263	2.61117	6.53494	0.0156136	0.458522	1.8065
ENSACAT00000025300	SMIM29	-0.753062	3.82454	6.5334	0.0156248	0.458522	1.80619
ENSACAT00000009467		0.846738	2.81666	6.48877	0.0159516	0.461393	1.7972
ENSACAT00000018077	CTIF	0.611534	5.96272	6.50441	0.0158363	0.461393	1.80035
ENSACAT00000014248	EOMES	2.98748	2.07031	6.75488	0.0159692	0.461393	1.79672
ENSACAT00000005211	GALE	1.16743	3.16036	6.49326	0.0159573	0.461393	1.79704
ENSACAT00000002581	NDUFB10	-0.62017	6.06267	6.48982	0.0159439	0.461393	1.79741
ENSACAT00000012767	PLAT	1.96764	7.56388	6.8313	0.0158227	0.461393	1.80072
ENSACAT00000010736		0.649481	4.66626	6.47493	0.0160545	0.462864	1.7944
ENSACAT00000010052		2.87812	5.98917	6.80886	0.0161948	0.46479	1.79063
ENSACAT00000030173		1.01402	7.56998	6.50814	0.016336	0.46479	1.78685
ENSACAT00000030566		-2.53392	4.08509	6.77999	0.0163519	0.46479	1.78643
ENSACAT00000010211	RAC3	-0.906478	3.06585	6.44571	0.016274	0.46479	1.7885
ENSACAT00000002822	TRIAP1	-0.794775	3.78092	6.45409	0.0162107	0.46479	1.7902
ENSACAT00000008583	YIPF4	-0.841061	3.01845	6.434	0.0163629	0.46479	1.78614
ENSACAT00000004987	ZMAT3	0.783479	4.47234	6.45099	0.0162341	0.46479	1.78957
ENSACAT00000012451		0.545684	6.71333	6.41634	0.0164979	0.4675	1.78257
ENSACAT00000010296		2.2915	4.47781	6.69888	0.0168469	0.4675	1.77348
ENSACAT00000016779		-0.975291	2.80894	6.36718	0.0168804	0.4675	1.77262
ENSACAT00000030860		-1.63924	6.25691	6.65641	0.0169444	0.4675	1.77097
ENSACAT00000008532		0.518422	7.69127	6.38254	0.0167599	0.4675	1.77573
ENSACAT00000002348		0.497891	5.14597	6.38118	0.0167705	0.4675	1.77545
ENSACAT00000026995		0.627396	8.18436	6.37497	0.0168192	0.4675	1.7742
ENSACAT00000017229	ASB16	2.62415	0.900175	6.38547	0.0168367	0.4675	1.77374
ENSACAT00000007508	C1R	-0.581433	7.17417	6.41033	0.0165442	0.4675	1.78135
ENSACAT00000030854	FANCG	-1.49884	1.49423	6.39652	0.016651	0.4675	1.77856
ENSACAT00000003186	PUM3	0.907887	3.76216	6.38488	0.0167416	0.4675	1.7762
ENSACAT00000003068	RPL6	-0.597569	7.84709	6.36248	0.0169174	0.4675	1.77167
ENSACAT00000025852	SLC9A7	-0.652064	4.5942	6.38469	0.0167431	0.4675	1.77616
ENSACAT00000017103	TECR	0.760828	4.84153	6.39248	0.0166824	0.4675	1.77774
ENSACAT00000024722		-0.610198	3.51986	6.34263	0.017075	0.467997	1.76764
ENSACAT00000022897		-1.29621	2.26743	6.33062	0.017171	0.467997	1.7652
ENSACAT00000030342		0.86775	2.53527	6.33765	0.0171147	0.467997	1.76663
ENSACAT00000016111	DDX60	-1.79834	2.38987	6.43247	0.0171366	0.467997	1.76608
ENSACAT00000011836	GRIA4	0.64879	4.28246	6.34771	0.0170345	0.467997	1.76867
ENSACAT00000007650	PHEX	1.03731	2.27575	6.34216	0.0170787	0.467997	1.76755
ENSACAT00000005597		0.948987	4.28732	6.33655	0.017213	0.468194	1.76414
ENSACAT00000012245		-1.12114	2.7561	6.29753	0.0174388	0.472321	1.75848
ENSACAT00000007781		-0.827494	3.44961	6.2826	0.0175611	0.472321	1.75545
ENSACAT00000017314		0.878541	6.95825	6.31396	0.0174688	0.472321	1.75774
ENSACAT00000014621		-0.692672	5.57661	6.28153	0.0175699	0.472321	1.75523
ENSACAT00000030891	C1QTNF1	0.853467	4.07329	6.28088	0.0175752	0.472321	1.7551
ENSACAT00000001654	CELSR3	1.08751	4.6253	6.37736	0.0174943	0.472321	1.7571
ENSACAT00000007896	ABHD3	-0.652602	5.35541	6.27426	0.0176297	0.472842	1.75375
ENSACAT00000011868	ZCCHC7	0.572468	5.74206	6.26835	0.0176786	0.473211	1.75255
ENSACAT00000030620		1.13433	2.44321	6.26325	0.017721	0.473403	1.75151
ENSACAT00000008509		-1.33336	1.47308	6.25773	0.0177669	0.47369	1.75039
ENSACAT00000008156	C2orf68	-1.271	3.73802	6.3261	0.0178201	0.474168	1.74909
ENSACAT00000030677		0.703945	3.77992	6.24382	0.0178831	0.474906	1.74756
ENSACAT00000015885		0.577322	5.84476	6.2243	0.0180476	0.475214	1.74358
ENSACAT00000015840		-0.660274	4.63472	6.21748	0.0181055	0.475214	1.74219
ENSACAT00000011082		2.2364	3.61453	6.46019	0.0181362	0.475214	1.74145
ENSACAT00000001983		-0.704696	6.15362	6.20909	0.018177	0.475214	1.74048
ENSACAT00000011700	CD226	0.721566	3.46067	6.22696	0.0180251	0.475214	1.74412
ENSACAT00000002619	ESS2	-0.905238	4.48383	6.24086	0.0179596	0.475214	1.7457
ENSACAT00000004535	HDAC5	0.723985	6.01518	6.21116	0.0181593	0.475214	1.7409
ENSACAT00000008351	SDCBP2	0.78416	5.39974	6.22012	0.0180831	0.475214	1.74273
ENSACAT00000030856		0.897908	3.53021	6.20261	0.0182324	0.475239	1.73916
ENSACAT00000004801	TMEM181	0.588483	7.6534	6.20072	0.0182486	0.475239	1.73877
ENSACAT00000000560		-1.29115	3.82379	6.30265	0.0182881	0.475291	1.73783
ENSACAT00000007524		1.66624	1.39405	6.18714	0.0183654	0.475291	1.736
ENSACAT00000004026		-0.928033	4.01473	6.17564	0.0184649	0.475291	1.73365
ENSACAT00000003506		-1.64349	1.08525	6.17316	0.0184865	0.475291	1.73314
ENSACAT00000006778		2.04471	10.7659	6.45024	0.018647	0.475291	1.72939
ENSACAT00000001799	IP6K2	1.42954	6.48107	6.39722	0.018565	0.475291	1.73131
ENSACAT00000013280	LIN7B	0.723972	3.30063	6.14811	0.0187057	0.475291	1.72803
ENSACAT00000017340	MEAF6	0.521726	8.0087	6.15622	0.0186344	0.475291	1.72968
ENSACAT00000015730	NAV2	1.46774	2.34787	6.16143	0.0186602	0.475291	1.72908
ENSACAT00000004716	RET	1.50458	0.928062	6.18232	0.018407	0.475291	1.73502
ENSACAT00000009496	RNF215	-0.789479	5.00695	6.14769	0.0187095	0.475291	1.72794
ENSACAT00000008127	TCERG1L	1.07479	1.74781	6.15372	0.0186564	0.475291	1.72917
ENSACAT00000005636	TRNT1	0.781359	4.86703	6.14828	0.0187042	0.475291	1.72806
ENSACAT00000028409		0.717322	3.74321	6.13362	0.0188338	0.47596	1.72506
ENSACAT00000023520		2.5588	7.2989	6.4464	0.0188772	0.47596	1.72406
ENSACAT00000022130		1.63038	0.903805	6.12992	0.0188667	0.47596	1.7243
ENSACAT00000001059	NFATC1	0.895601	3.41102	6.13477	0.0188237	0.47596	1.7253
ENSACAT00000004260		0.602694	7.9246	6.11813	0.0189719	0.477016	1.72189
ENSACAT00000010918		1.99763	0.413946	6.11611	0.0189899	0.477016	1.72148
ENSACAT00000004339		-1.43638	2.52571	6.14191	0.0190627	0.477448	1.71982
ENSACAT00000013925		1.0755	5.75136	6.18641	0.0194219	0.477448	1.71171
ENSACAT00000012600		-0.616278	4.85965	6.0407	0.0196783	0.477448	1.70601
ENSACAT00000007713		-0.6359	4.63166	6.03389	0.0197418	0.477448	1.70461
ENSACAT00000029912		-0.739934	4.59343	6.05679	0.0195292	0.477448	1.70932
ENSACAT00000015532		3.81933	2.63178	6.36039	0.019559	0.477448	1.70865
ENSACAT00000030042		1.2322	2.3025	6.05073	0.0195852	0.477448	1.70807
ENSACAT00000022602		0.663615	4.21408	6.04777	0.0196126	0.477448	1.70746
ENSACAT00000025433		0.992472	3.89943	6.04331	0.019732	0.477448	1.70483
ENSACAT00000008587		0.749831	3.94121	6.03282	0.0197518	0.477448	1.70439
ENSACAT00000001728	ACTG2	0.897274	5.02041	6.07727	0.0196731	0.477448	1.70613
ENSACAT00000029220	ADH1E	1.02902	5.15472	6.17529	0.0192827	0.477448	1.71483
ENSACAT00000002158	CHST9	-1.31135	1.53406	6.0647	0.0194563	0.477448	1.71094
ENSACAT00000028631	CLPS	2.08579	4.78272	6.34375	0.0196084	0.477448	1.70756
ENSACAT00000013780	MEGF9	1.03532	6.48933	6.17573	0.019329	0.477448	1.71379
ENSACAT00000017685	MLLT3	0.527153	4.74988	6.04549	0.0196338	0.477448	1.70699
ENSACAT00000010339	NSMCE2	-0.760668	4.56402	6.0485	0.0196059	0.477448	1.70761
ENSACAT00000017625	OAT	0.960364	6.86254	6.12867	0.0194565	0.477448	1.71094
ENSACAT00000014176	PPP1R12A	0.622877	5.37074	6.05596	0.0195368	0.477448	1.70915
ENSACAT00000002117	PSPC1	0.870316	3.50763	6.08876	0.0192365	0.477448	1.71587
ENSACAT00000014955	SPATA17	1.40981	1.40695	6.09486	0.0191812	0.477448	1.71712
ENSACAT00000011253		0.957068	7.87959	6.07192	0.019852	0.478481	1.7022
ENSACAT00000008787		-1.4479	1.57855	6.01089	0.019958	0.478481	1.69988
ENSACAT00000012581		-0.775549	4.79142	6.00821	0.0199833	0.478481	1.69933
ENSACAT00000010413		0.85418	4.95714	6.01823	0.0200078	0.478481	1.6988
ENSACAT00000016136	ANAPC7	-0.90767	3.19783	6.01747	0.0198959	0.478481	1.70124
ENSACAT00000006902	KATNA1	-0.7114	3.95929	6.01166	0.0199507	0.478481	1.70004
ENSACAT00000009091		0.737004	4.46014	5.98612	0.0201936	0.479349	1.69479
ENSACAT00000026473		0.560792	5.29727	5.97944	0.0202577	0.479349	1.69341
ENSACAT00000004455	BTBD10	-0.806124	3.34837	5.99742	0.0200857	0.479349	1.69711
ENSACAT00000005444	CDK2	-1.22857	2.40349	5.98036	0.0202489	0.479349	1.6936
ENSACAT00000006726	SIDT1	1.05302	3.88724	6.02127	0.0201546	0.479349	1.69563
ENSACAT00000006922	TNNC1	-2.62822	0.572761	6.03761	0.0201757	0.479349	1.69517
ENSACAT00000028527	TFE3	-0.475177	5.82688	5.96925	0.0203558	0.480826	1.69131
ENSACAT00000015972		-0.902657	2.81085	5.94854	0.0205569	0.483896	1.68704
ENSACAT00000017629		-0.619663	4.61093	5.94478	0.0205936	0.483896	1.68627
ENSACAT00000004553		-1.26852	1.8774	5.94599	0.0205818	0.483896	1.68652
ENSACAT00000000554	EIF5	-0.627357	6.83158	5.93077	0.0207312	0.48628	1.68338
ENSACAT00000009073		0.635122	5.95779	5.92499	0.0207882	0.486769	1.68218
ENSACAT00000002219		0.633594	7.70432	5.91304	0.0209067	0.487002	1.67972
ENSACAT00000014191	PDIA4	1.66149	7.93715	6.16466	0.0208776	0.487002	1.68032
ENSACAT00000002541	RPS2	-0.608017	11.3188	5.91839	0.0208535	0.487002	1.68082
ENSACAT00000011677		-1.03205	4.87251	5.99274	0.021083	0.489416	1.67607
ENSACAT00000027996	STK33	1.09695	1.89801	5.89676	0.0210692	0.489416	1.67635
ENSACAT00000017246		-3.76749	0.232274	5.88709	0.0211664	0.490416	1.67435
ENSACAT00000015131	GPR22	2.04328	0.917931	5.87875	0.0212506	0.490416	1.67263
ENSACAT00000013598	GPT2	1.18545	5.58854	6.04362	0.0212029	0.490416	1.6736
ENSACAT00000005477	PMEL	-1.35556	6.23097	6.09807	0.0212717	0.490416	1.6722
ENSACAT00000009733		2.90561	2.66662	6.0979	0.0215716	0.491733	1.66612
ENSACAT00000003409		-1.71352	1.56529	5.84407	0.0216049	0.491733	1.66545
ENSACAT00000014036		-0.7451	3.46994	5.84352	0.0216105	0.491733	1.66533
ENSACAT00000010233		0.980157	4.11899	5.86537	0.021647	0.491733	1.6646
ENSACAT00000001234		-1.62278	3.27627	5.99794	0.0216528	0.491733	1.66449
ENSACAT00000001082	CORO1C	1.20541	1.728	5.85293	0.0215137	0.491733	1.66728
ENSACAT00000001030	DNAJB12	-0.556887	5.68141	5.83896	0.0216576	0.491733	1.66439
ENSACAT00000030221	SLC25A22	0.972589	2.68044	5.84601	0.0215848	0.491733	1.66585
ENSACAT00000001203	UBXN6	-0.554419	4.45683	5.85145	0.021529	0.491733	1.66698
ENSACAT00000008183		-0.972762	2.20581	5.81585	0.0218978	0.492207	1.6596
ENSACAT00000003640		0.495471	6.16282	5.83339	0.0217152	0.492207	1.66324
ENSACAT00000008489		0.636152	5.75659	5.82676	0.021784	0.492207	1.66186
ENSACAT00000013321	HNF4G	-0.66529	3.43971	5.81626	0.0218936	0.492207	1.65968
ENSACAT00000001844	RAB1A	-0.679271	3.70297	5.8226	0.0218274	0.492207	1.661
ENSACAT00000008184	VWC2	0.618736	4.25026	5.82582	0.0217939	0.492207	1.66167
ENSACAT00000002650		-0.674578	4.04931	5.79889	0.022076	0.493017	1.65608
ENSACAT00000011480		0.688655	6.6893	5.79879	0.022077	0.493017	1.65606
ENSACAT00000024468		-0.572512	4.57087	5.79155	0.0221535	0.493017	1.65456
ENSACAT00000005088	DHX9	0.823931	5.57229	5.82157	0.0220322	0.493017	1.65694
ENSACAT00000030041	TEX49	-1.49008	3.38114	5.92476	0.0221371	0.493017	1.65488
ENSACAT00000016907	YTHDF3	-0.454097	5.30119	5.79383	0.0221294	0.493017	1.65503
ENSACAT00000006504	CBLB	-2.19801	4.02125	6.05671	0.0222303	0.493575	1.65305
ENSACAT00000001730	PLXNB2	-0.44633	5.92025	5.78229	0.0222519	0.493575	1.65263
ENSACAT00000028690		1.44182	1.99774	5.77119	0.0223704	0.49366	1.65033
ENSACAT00000000435	HEPACAM	-1.44144	0.729424	5.7682	0.0224024	0.49366	1.6497
ENSACAT00000016457	NCEH1	0.880185	5.14347	5.80232	0.0223949	0.49366	1.64985
ENSACAT00000009503	ZNF318	0.750819	3.74786	5.77675	0.0223109	0.49366	1.65148
ENSACAT00000013965		-1.96707	1.91573	5.83153	0.0226184	0.494781	1.64554
ENSACAT00000003863		0.774211	8.39572	5.74101	0.022696	0.494781	1.64405
ENSACAT00000006612	B4GALT7	2.64612	4.13009	6.0206	0.0227105	0.494781	1.64377
ENSACAT00000001988	CLDN10	0.636063	5.79078	5.74252	0.0226796	0.494781	1.64436
ENSACAT00000016806	FGD2	-1.45206	1.43196	5.74434	0.0226598	0.494781	1.64474
ENSACAT00000014527	GBF1	-0.546056	4.29422	5.74792	0.0226211	0.494781	1.64549
ENSACAT00000025504	NALCN	0.599526	4.73633	5.75562	0.0225377	0.494781	1.64709
ENSACAT00000005595		0.934615	3.20058	5.72147	0.0229096	0.495552	1.63998
ENSACAT00000007852		-0.912407	4.65912	5.74689	0.0229299	0.495552	1.6396
ENSACAT00000016238	LSM14B	-0.724726	4.88865	5.72256	0.0228977	0.495552	1.64021
ENSACAT00000015680	PLK3	-1.09994	3.67702	5.76737	0.0228403	0.495552	1.6413
ENSACAT00000016108	TBC1D9B	-0.600055	5.19123	5.72792	0.0228389	0.495552	1.64133
ENSACAT00000029978		-0.503655	5.38236	5.7129	0.023004	0.49573	1.6382
ENSACAT00000003663		-0.645354	5.19286	5.71084	0.0230268	0.49573	1.63777
ENSACAT00000000017	RAB5A	-0.810733	3.04243	5.70886	0.0230486	0.49573	1.63735
ENSACAT00000013200		-0.572557	6.20359	5.70176	0.0231273	0.496629	1.63587
ENSACAT00000011336		-1.04138	4.06318	5.74946	0.0232188	0.497238	1.63416
ENSACAT00000005783	MYT1L	0.852265	4.20022	5.69182	0.0232379	0.497238	1.6338
ENSACAT00000027364	TOM1	-0.45429	5.80728	5.68927	0.0232665	0.497238	1.63327
ENSACAT00000028901		2.97521	6.93128	5.94785	0.0234905	0.501231	1.62911
ENSACAT00000011075		0.763561	6.47212	5.66458	0.0235441	0.50158	1.62812
ENSACAT00000016629		1.0807	3.05369	5.64783	0.0237346	0.502397	1.62462
ENSACAT00000008451		-0.894008	4.32338	5.63817	0.0240434	0.502397	1.619
ENSACAT00000012784		-0.692901	3.80356	5.60979	0.0241734	0.502397	1.61666
ENSACAT00000007895		2.76191	6.66024	5.87265	0.024279	0.502397	1.61477
ENSACAT00000023145		0.543883	5.85104	5.60014	0.0242861	0.502397	1.61464
ENSACAT00000007984		2.58162	11.1366	5.86561	0.0243259	0.502397	1.61393
ENSACAT00000000812		-0.782149	5.1527	5.59595	0.0244447	0.502397	1.61182
ENSACAT00000003736		-1.09721	1.62399	5.58641	0.0244475	0.502397	1.61177
ENSACAT00000012180		-0.740618	7.38994	5.58005	0.0245226	0.502397	1.61043
ENSACAT00000013906		-1.14071	3.70434	5.60496	0.0245997	0.502397	1.60907
ENSACAT00000017922		0.579346	4.28093	5.55845	0.0247798	0.502397	1.6059
ENSACAT00000017937		0.893069	4.01883	5.55535	0.024852	0.502397	1.60464
ENSACAT00000017506		1.40736	3.00715	5.59516	0.0250045	0.502397	1.60198
ENSACAT00000007371		-2.60692	1.10538	5.56354	0.0250908	0.502397	1.60049
ENSACAT00000028796		2.45201	5.06143	5.79364	0.0251266	0.502397	1.59987
ENSACAT00000000675		-0.809556	2.58714	5.52687	0.0251611	0.502397	1.59927
ENSACAT00000029606		2.10901	0.6948	5.63313	0.0239031	0.502397	1.62155
ENSACAT00000003824		0.610748	7.48313	5.62995	0.0239397	0.502397	1.62088
ENSACAT00000014016		-0.671895	7.20057	5.61736	0.0240854	0.502397	1.61825
ENSACAT00000015476		0.564791	3.90204	5.60403	0.0242406	0.502397	1.61546
ENSACAT00000001992		1.04799	3.26206	5.59712	0.0243922	0.502397	1.61275
ENSACAT00000029669		0.645987	5.45235	5.58522	0.0244615	0.502397	1.61152
ENSACAT00000006139		-0.702702	3.86196	5.57671	0.0245622	0.502397	1.60973
ENSACAT00000028082		-1.5004	1.43101	5.55991	0.0247623	0.502397	1.60621
ENSACAT00000000220		2.4835	0.550598	5.55407	0.0248322	0.502397	1.60498
ENSACAT00000011558		-0.617226	5.16532	5.52521	0.0251813	0.502397	1.59892
ENSACAT00000016095	ARPC3	-0.594373	5.91986	5.55526	0.0248179	0.502397	1.60523
ENSACAT00000010276	ATP4A	1.68119	1.09971	5.59209	0.0243806	0.502397	1.61296
ENSACAT00000014482	ATP6AP2	-0.696849	3.93142	5.65379	0.0236667	0.502397	1.62586
ENSACAT00000015229	CTSC	-0.540664	6.94761	5.6371	0.0238575	0.502397	1.62237
ENSACAT00000014290	DCBLD1	-0.982817	2.93661	5.58357	0.0244811	0.502397	1.61117
ENSACAT00000010716	DVL3	0.915863	3.97032	5.52881	0.0251727	0.502397	1.59907
ENSACAT00000013581	FABP5	-1.18124	4.73448	5.75277	0.0242192	0.502397	1.61584
ENSACAT00000002607	FOXP4	0.915604	2.98574	5.59233	0.0243777	0.502397	1.61301
ENSACAT00000003657	GOT1	0.632088	7.97033	5.55529	0.0248177	0.502397	1.60524
ENSACAT00000013065	HNRNPA2B1	0.604025	8.36516	5.52343	0.0252029	0.502397	1.59855
ENSACAT00000017500	IAPP	0.876179	2.41432	5.5919	0.0243829	0.502397	1.61292
ENSACAT00000002069	KIAA0232	-0.671738	4.37225	5.57129	0.0246266	0.502397	1.6086
ENSACAT00000000376	PNPLA4	-1.00826	2.10562	5.52167	0.0252244	0.502397	1.59818
ENSACAT00000014145	PRRG3	1.71001	4.69662	5.84293	0.0242101	0.502397	1.616
ENSACAT00000008286	RHOA	-0.739927	4.65836	5.52456	0.0251891	0.502397	1.59879
ENSACAT00000014404	SALL1	0.989238	6.04279	5.67787	0.0243742	0.502397	1.61307
ENSACAT00000017332	SPTLC2	-2.0714	0.925218	5.53645	0.0250447	0.502397	1.60128
ENSACAT00000004844	ZBTB8OS	-1.65014	0.979133	5.53076	0.0251137	0.502397	1.60009
ENSACAT00000030085		0.677321	4.85948	5.51277	0.0253333	0.502757	1.59631
ENSACAT00000011964		-0.643817	4.66846	5.51274	0.0253337	0.502757	1.5963
ENSACAT00000004924		2.55909	8.11214	5.76321	0.0254738	0.502757	1.59391
ENSACAT00000004988	LAMA5	0.61753	5.60113	5.49975	0.0254935	0.502757	1.59357
ENSACAT00000010474	NBN	-0.845534	3.11456	5.50907	0.0253787	0.502757	1.59553
ENSACAT00000005771	SOBP	1.94822	5.22332	5.75213	0.0254983	0.502757	1.59349
ENSACAT00000007572	TNKS1BP1	-1.63913	12.6509	5.71896	0.0255038	0.502757	1.5934
ENSACAT00000001177		-1.10363	2.90571	5.49123	0.0256081	0.503338	1.59162
ENSACAT00000008538	CALM3	0.535938	6.72947	5.49271	0.0255806	0.503338	1.59209
ENSACAT00000011924	SYCN	2.5097	5.2396	5.74906	0.0256499	0.503427	1.59091
ENSACAT00000015711	KIAA0930	-0.689072	4.35455	5.48052	0.0257322	0.504307	1.58952
ENSACAT00000025831		0.814044	5.77006	5.49006	0.0259297	0.505967	1.5862
ENSACAT00000016310	HSP90B1	1.9372	7.60013	5.71619	0.0258791	0.505967	1.58705
ENSACAT00000016156	TFAP2C	0.66328	4.07913	5.46485	0.0259285	0.505967	1.58622
ENSACAT00000015841	PDCD4	-0.641028	5.54938	5.46073	0.0259804	0.506222	1.58535
ENSACAT00000005954		-2.29895	0.772788	5.45339	0.0260731	0.50728	1.58381
ENSACAT00000015660		0.66624	4.73386	5.44751	0.0261477	0.50728	1.58257
ENSACAT00000012236	CCNI	-0.617496	7.20583	5.44854	0.0261346	0.50728	1.58278
ENSACAT00000003805	RTF1	-0.468205	6.00274	5.44119	0.026228	0.508106	1.58123
ENSACAT00000000684	GMPS	-0.483711	5.98684	5.43533	0.0263028	0.508823	1.58
ENSACAT00000027398		0.815403	2.72872	5.41231	0.0265988	0.509473	1.57514
ENSACAT00000005493		0.848287	4.50027	5.43556	0.026425	0.509473	1.57799
ENSACAT00000013665		0.897	6.49777	5.46983	0.0265429	0.509473	1.57605
ENSACAT00000023269		0.547461	5.55058	5.40713	0.0266659	0.509473	1.57404
ENSACAT00000016703		-1.28199	3.94755	5.5337	0.026677	0.509473	1.57386
ENSACAT00000006737	CARHSP1	-0.697807	4.42997	5.42614	0.0264206	0.509473	1.57806
ENSACAT00000013506	CCDC22	-0.647888	5.22153	5.41559	0.0265564	0.509473	1.57583
ENSACAT00000015562	PDGFRB	0.705267	4.33075	5.41169	0.0266068	0.509473	1.57501
ENSACAT00000022910	VWA8	-0.561552	5.23328	5.41104	0.0266152	0.509473	1.57487
ENSACAT00000005551		-0.540556	5.02495	5.39678	0.0268006	0.511109	1.57186
ENSACAT00000029418		2.22935	5.7875	5.64275	0.0268676	0.511663	1.57077
ENSACAT00000009709		1.27461	4.07953	5.49374	0.0271339	0.516003	1.56649
ENSACAT00000022143		1.2955	3.65885	5.44289	0.0273585	0.517223	1.56291
ENSACAT00000009753		-0.69058	4.4726	5.34352	0.0275053	0.517223	1.56058
ENSACAT00000010161		0.776237	6.96685	5.34589	0.0275437	0.517223	1.55998
ENSACAT00000007043	CPB1	2.40822	7.35974	5.6013	0.0273845	0.517223	1.5625
ENSACAT00000004281	LSG1	-0.976178	2.52536	5.34766	0.0274497	0.517223	1.56146
ENSACAT00000002714	PLA2G1B	2.30992	4.75028	5.59234	0.0274705	0.517223	1.56113
ENSACAT00000010334	RASGEF1B	-1.40675	1.64602	5.35522	0.0273487	0.517223	1.56306
ENSACAT00000007526	RBP5	0.877159	3.2193	5.34256	0.0275181	0.517223	1.56038
ENSACAT00000011318	RPF2	0.962331	2.87894	5.34389	0.0275002	0.517223	1.56066
ENSACAT00000016571		1.03963	2.75548	5.32918	0.0276985	0.517678	1.55754
ENSACAT00000029307		0.576886	9.26605	5.31289	0.0279196	0.517678	1.55409
ENSACAT00000011276		-2.14225	1.97709	5.42465	0.0279304	0.517678	1.55392
ENSACAT00000013015		-1.01411	2.21111	5.31049	0.0279525	0.517678	1.55358
ENSACAT00000024885		-1.28051	1.97181	5.32167	0.0278002	0.517678	1.55595
ENSACAT00000011551		0.925301	2.52178	5.31828	0.0278462	0.517678	1.55523
ENSACAT00000026598		1.21128	2.01465	5.3145	0.0278977	0.517678	1.55443
ENSACAT00000015020	CD74	-1.17444	5.98247	5.49117	0.0276521	0.517678	1.55827
ENSACAT00000017530	LANCL2	-0.670714	3.61161	5.31495	0.0278916	0.517678	1.55453
ENSACAT00000015548	SNX18	-0.543784	4.47458	5.32111	0.0278078	0.517678	1.55583
ENSACAT00000011168		-0.763267	6.92204	5.31417	0.027995	0.517754	1.55292
ENSACAT00000027365		1.30645	3.37937	5.37493	0.0281639	0.51788	1.55031
ENSACAT00000014367		-0.6917	6.62215	5.29288	0.0281942	0.51788	1.54984
ENSACAT00000005303	FUCA1	-0.689198	5.19799	5.29973	0.0280998	0.51788	1.5513
ENSACAT00000003065	GTF2E2	-0.877139	2.75363	5.30222	0.0280656	0.51788	1.55183
ENSACAT00000012701	NIPA2	-0.704221	2.90518	5.2961	0.0281497	0.51788	1.55053
ENSACAT00000006714		-0.753514	3.71314	5.289	0.0282476	0.518156	1.54902
ENSACAT00000030483		2.23094	5.28875	5.52471	0.0283342	0.519037	1.54769
ENSACAT00000003337		0.618123	3.77423	5.26683	0.0285559	0.519783	1.5443
ENSACAT00000016705		1.22818	4.19997	5.38142	0.0285571	0.519783	1.54429
ENSACAT00000001773		0.879745	2.21428	5.26346	0.028603	0.519783	1.54359
ENSACAT00000028755		1.10544	1.20948	5.26045	0.0286452	0.519783	1.54295
ENSACAT00000004095	CHRM4	0.729705	6.82962	5.26847	0.0285329	0.519783	1.54465
ENSACAT00000011488	ERICH3	0.780926	3.87155	5.2666	0.028559	0.519783	1.54426
ENSACAT00000011837	PAX5	1.79727	0.752313	5.26149	0.0286306	0.519783	1.54317
ENSACAT00000012209		0.791253	5.66724	5.26562	0.0288605	0.522985	1.5397
ENSACAT00000014617		-0.523647	4.66446	5.23545	0.0289984	0.524073	1.53763
ENSACAT00000007258	TMEM182	2.48242	0.777057	5.23588	0.0289923	0.524073	1.53772
ENSACAT00000026826		0.641746	5.77379	5.23269	0.0290377	0.524079	1.53704
ENSACAT00000008597		0.665126	4.77162	5.21963	0.0292242	0.526036	1.53426
ENSACAT00000003010	TFF2	-1.65097	1.79545	5.2298	0.0291983	0.526036	1.53464
ENSACAT00000004714		1.36214	1.5478	5.21623	0.0292731	0.526212	1.53353
ENSACAT00000003439		-0.743477	3.83927	5.20527	0.029431	0.526805	1.53119
ENSACAT00000017247		-1.41453	1.67136	5.19625	0.0295617	0.526805	1.52927
ENSACAT00000010256		-1.2918	2.8546	5.24073	0.029634	0.526805	1.52821
ENSACAT00000011230		-1.02405	2.70546	5.18563	0.0297165	0.526805	1.527
ENSACAT00000008942		2.7056	3.65043	5.41694	0.0297412	0.526805	1.52664
ENSACAT00000012638		-0.810428	3.4243	5.17891	0.0298147	0.526805	1.52557
ENSACAT00000014627		1.21353	1.65633	5.20182	0.029481	0.526805	1.53046
ENSACAT00000009014		0.49478	5.2284	5.19166	0.0296285	0.526805	1.52829
ENSACAT00000004151	DNMBP	0.504721	4.18286	5.18641	0.029705	0.526805	1.52717
ENSACAT00000010124	GAPDHS	0.881626	3.2922	5.18647	0.0297042	0.526805	1.52718
ENSACAT00000006544	KLHL30	-0.93044	2.36458	5.1954	0.029574	0.526805	1.52909
ENSACAT00000015126	MAPK3	-0.456624	6.87242	5.20066	0.0294977	0.526805	1.53021
ENSACAT00000006500	UCP2	0.700528	3.91723	5.17954	0.0298056	0.526805	1.5257
ENSACAT00000000600		-0.939271	2.49719	5.14638	0.0302958	0.528158	1.51862
ENSACAT00000000510		0.846614	3.63077	5.13545	0.0304595	0.528158	1.51628
ENSACAT00000027372		-1.5212	4.55024	5.31958	0.0304728	0.528158	1.51609
ENSACAT00000003113		-0.857863	2.50952	5.12891	0.0305578	0.528158	1.51488
ENSACAT00000011012		0.698321	4.53923	5.1312	0.0305233	0.528158	1.51537
ENSACAT00000006928	ABAT	1.11868	2.67147	5.16382	0.030037	0.528158	1.52234
ENSACAT00000029344	CDC16	1.5664	5.47264	5.36722	0.0300738	0.528158	1.52181
ENSACAT00000002729	FLNB	0.468924	5.64079	5.14526	0.0303126	0.528158	1.51838
ENSACAT00000007039	GNPDA2	-0.849552	2.91466	5.14634	0.0302965	0.528158	1.51861
ENSACAT00000017490	HLF	0.982292	3.91218	5.17131	0.0303155	0.528158	1.51834
ENSACAT00000010063	IQCH	0.626719	6.04028	5.16937	0.0299551	0.528158	1.52353
ENSACAT00000004735	ITIH2	0.515267	9.91995	5.16009	0.0300921	0.528158	1.52155
ENSACAT00000009887	KDR	-0.743721	3.5893	5.14951	0.0302492	0.528158	1.51929
ENSACAT00000003349	LRBA	0.721677	3.5154	5.12888	0.0305582	0.528158	1.51487
ENSACAT00000008516	PLXNB3	-0.970374	3.96632	5.16071	0.0305417	0.528158	1.51511
ENSACAT00000017940	RNF138	-0.563907	4.26426	5.13064	0.0305318	0.528158	1.51525
ENSACAT00000002240	SELENOO	-1.35577	1.67939	5.14885	0.0302591	0.528158	1.51914
ENSACAT00000000150		1.63543	3.31309	5.26599	0.0307014	0.52943	1.51284
ENSACAT00000030774		0.527514	6.96495	5.11621	0.0307497	0.52943	1.51216
ENSACAT00000003380	MTIF2	-0.842247	3.21612	5.11639	0.030747	0.52943	1.5122
ENSACAT00000004021	EPB41L5	-0.590206	4.91912	5.10882	0.030862	0.530684	1.51058
ENSACAT00000010523		-0.647756	5.12581	5.09998	0.030997	0.532326	1.50868
ENSACAT00000016542		-0.743976	3.24951	5.0904	0.0311439	0.533097	1.50663
ENSACAT00000002288		-0.544738	4.33506	5.08367	0.0312476	0.533097	1.50518
ENSACAT00000007231		0.629335	6.02592	5.08161	0.0312795	0.533097	1.50474
ENSACAT00000014027		0.444749	6.57955	5.08907	0.0311644	0.533097	1.50634
ENSACAT00000016479	RNFT2	-0.834199	2.39423	5.08403	0.031242	0.533097	1.50526
ENSACAT00000009149	TXNL1	-0.487457	5.0223	5.08352	0.03125	0.533097	1.50515
ENSACAT00000017217	CALR	1.65873	9.55692	5.27381	0.0313585	0.533768	1.50364
ENSACAT00000014537		0.486838	9.26022	5.07318	0.03141	0.533969	1.50293
ENSACAT00000015992		0.838595	3.02812	5.0675	0.0314983	0.534796	1.50171
ENSACAT00000010189		0.7052	3.69458	5.05656	0.0316691	0.534922	1.49936
ENSACAT00000000803		0.776118	5.82045	5.06761	0.0318153	0.534922	1.49736
ENSACAT00000013604		0.546067	4.75067	5.04214	0.031896	0.534922	1.49626
ENSACAT00000002343		-0.678471	4.98874	5.03691	0.0319787	0.534922	1.49514
ENSACAT00000016203		0.789654	7.28689	5.06023	0.0317638	0.534922	1.49807
ENSACAT00000029011		-0.735634	5.3345	5.05423	0.0317954	0.534922	1.49764
ENSACAT00000006835		0.987582	3.23436	5.04628	0.0318424	0.534922	1.49699
ENSACAT00000006594		0.447866	5.20085	5.04309	0.031881	0.534922	1.49647
ENSACAT00000025535		0.870164	3.37313	5.03644	0.0319861	0.534922	1.49504
ENSACAT00000002467		0.669311	3.76261	5.03272	0.0320451	0.534922	1.49424
ENSACAT00000025148		0.520273	6.46877	5.03173	0.0320608	0.534922	1.49403
ENSACAT00000003906	DPM1	-0.912609	3.35192	5.04565	0.0318406	0.534922	1.49702
ENSACAT00000030904	INHBB	0.509391	3.90774	5.03165	0.032062	0.534922	1.49401
ENSACAT00000003769	SRFBP1	-0.684972	4.00085	5.03581	0.031996	0.534922	1.4949
ENSACAT00000005364		-0.757657	5.39996	5.03654	0.0322077	0.535474	1.49204
ENSACAT00000029825		0.974581	1.67645	5.02208	0.0322144	0.535474	1.49195
ENSACAT00000007670	TSC22D2	-0.706944	3.71471	5.02612	0.03215	0.535474	1.49282
ENSACAT00000016276		1.91328	5.7863	5.23488	0.0322878	0.535539	1.49096
ENSACAT00000004181	IGF2R	-0.655553	3.16384	5.01686	0.0322978	0.535539	1.49083
ENSACAT00000013992		0.607185	7.75411	5.00964	0.0324136	0.53587	1.48927
ENSACAT00000010830	APOB	0.757435	3.65318	5.00898	0.0324243	0.53587	1.48913
ENSACAT00000000060	GTF2H1	-0.638508	3.23	5.00818	0.0324371	0.53587	1.48896
ENSACAT00000026924		-1.86241	0.577125	4.9991	0.0325834	0.537627	1.487
ENSACAT00000009198	BRD1	-0.735179	3.27463	4.99568	0.0326388	0.537881	1.48627
ENSACAT00000029338		0.5412	6.11078	4.98905	0.0327463	0.538993	1.48484
ENSACAT00000005619		0.658913	6.0417	4.96818	0.0330875	0.54033	1.48034
ENSACAT00000004478		2.67626	3.60083	5.15416	0.0335499	0.54033	1.47431
ENSACAT00000003783		0.545623	5.72455	4.97316	0.0330058	0.54033	1.48141
ENSACAT00000002946		-0.89443	3.01898	4.96447	0.0331484	0.54033	1.47954
ENSACAT00000008118		0.498994	8.18916	4.96384	0.0331589	0.54033	1.4794
ENSACAT00000030844		-0.810384	2.62394	4.95852	0.0332466	0.54033	1.47825
ENSACAT00000006947		-0.601343	4.141	4.94366	0.0334933	0.54033	1.47504
ENSACAT00000009078		-0.766381	5.34171	4.9638	0.0334957	0.54033	1.47501
ENSACAT00000030805		0.894628	4.85051	4.98971	0.0335425	0.54033	1.4744
ENSACAT00000016609	APLP1	0.785711	3.554	4.97747	0.0329351	0.54033	1.48234
ENSACAT00000026602	AQP11	0.715819	6.26121	4.95404	0.0333469	0.54033	1.47694
ENSACAT00000002738	DISC1	0.994433	1.90898	4.97419	0.0329889	0.54033	1.48163
ENSACAT00000010459	ETFB	0.890594	7.57575	4.98744	0.0335155	0.54033	1.47475
ENSACAT00000000553	GOLGA7	-0.703222	3.41962	4.95385	0.0333238	0.54033	1.47724
ENSACAT00000009184	KLF10	1.02328	4.10968	5.00229	0.0334202	0.54033	1.47599
ENSACAT00000012158	NUB1	-0.451453	5.14042	4.96326	0.0331685	0.54033	1.47927
ENSACAT00000015756	PHF21B	0.718957	3.77654	4.96999	0.0330577	0.54033	1.48073
ENSACAT00000009674	SF3B1	-0.498653	7.78891	4.95432	0.0333162	0.54033	1.47734
ENSACAT00000006731		-0.654404	3.64341	4.92889	0.0337402	0.540435	1.47185
ENSACAT00000022151		-1.54363	1.21804	4.92802	0.0337548	0.540435	1.47166
ENSACAT00000013098	ENPP4	-1.0265	2.03555	4.92789	0.0337571	0.540435	1.47163
ENSACAT00000014962	IL31RA	-1.13975	4.18155	5.01899	0.0336762	0.540435	1.47268
ENSACAT00000001606	TOP3B	-0.593453	4.83882	4.93381	0.0336578	0.540435	1.47291
ENSACAT00000012147		-0.638069	3.95249	4.91932	0.0339014	0.541457	1.46978
ENSACAT00000002004		-1.06952	2.36019	4.92075	0.0338773	0.541457	1.47009
ENSACAT00000026784		-1.32975	1.20316	4.91404	0.0339907	0.54224	1.46864
ENSACAT00000002082		-2.07726	0.926222	4.91027	0.0340573	0.542332	1.46779
ENSACAT00000001183	CPA1	2.23075	9.15619	5.1204	0.034077	0.542332	1.46754
ENSACAT00000015213	SMIM8	-0.723866	3.62609	4.90517	0.0341413	0.542714	1.46672
ENSACAT00000021096		0.664967	5.382	4.89287	0.0343512	0.544313	1.46406
ENSACAT00000013744		-0.945747	3.9317	4.91013	0.0344036	0.544313	1.4634
ENSACAT00000009977	CD63	-0.682094	6.42642	4.8899	0.0344022	0.544313	1.46341
ENSACAT00000004664	DONSON	-0.780138	3.14113	4.89444	0.0343244	0.544313	1.4644
ENSACAT00000014785	DYNC1LI1	-0.647585	3.40199	4.88613	0.0344669	0.544674	1.4626
ENSACAT00000015541		0.794486	6.27788	4.9031	0.0346235	0.545002	1.46063
ENSACAT00000014978		-0.850014	2.80625	4.87639	0.0346347	0.545002	1.46049
ENSACAT00000004286		0.580348	7.83702	4.87553	0.0346496	0.545002	1.4603
ENSACAT00000002636	PABPC4	-0.617857	4.7815	4.88194	0.034539	0.545002	1.46169
ENSACAT00000016896	HNF4A	0.744365	4.8653	4.87591	0.0346975	0.545119	1.4597
ENSACAT00000030429		-2.26086	1.96021	4.96188	0.0348093	0.54575	1.45831
ENSACAT00000006914	LXN	-0.746336	4.24282	4.86578	0.0348188	0.54575	1.45819
ENSACAT00000008483		0.738575	3.16719	4.85589	0.0349912	0.547816	1.45604
ENSACAT00000012097		0.81318	5.50025	4.88709	0.0350963	0.548186	1.45474
ENSACAT00000022482	KCNK15	-1.92594	1.81859	4.92074	0.0350558	0.548186	1.45524
ENSACAT00000007100	SAMD5	0.542296	5.18887	4.84744	0.0351392	0.54822	1.45421
ENSACAT00000003562		0.574073	9.07761	4.84168	0.0352405	0.549165	1.45296
ENSACAT00000029278		-0.6943	4.01804	4.83756	0.0353132	0.549662	1.45206
ENSACAT00000026905		-0.749993	5.29898	4.83866	0.035573	0.55122	1.44888
ENSACAT00000012966		-0.766338	3.88674	4.80787	0.0358417	0.55122	1.44561
ENSACAT00000003431		-0.587705	5.16196	4.80555	0.0358834	0.55122	1.44511
ENSACAT00000003865		1.51302	3.7376	4.94488	0.0359923	0.55122	1.44379
ENSACAT00000017952		-0.767801	4.34479	4.79116	0.0361487	0.55122	1.44191
ENSACAT00000016743		-0.680584	3.28927	4.82355	0.0355616	0.55122	1.44902
ENSACAT00000016563		0.840048	6.22834	4.85402	0.0356469	0.55122	1.44798
ENSACAT00000000391		0.844451	3.21606	4.80723	0.0358533	0.55122	1.44547
ENSACAT00000003610		-0.7416	3.35009	4.79425	0.036087	0.55122	1.44265
ENSACAT00000006285	ATP10B	0.629308	5.11202	4.80198	0.0359477	0.55122	1.44433
ENSACAT00000001590	DHRS7B	0.775923	4.18277	4.80081	0.0359687	0.55122	1.44408
ENSACAT00000009842	GFRA1	1.78782	0.681849	4.79448	0.036083	0.55122	1.4427
ENSACAT00000001334	GTF2B	-0.821604	2.69883	4.82158	0.0355965	0.55122	1.44859
ENSACAT00000006864	KIF20A	-1.33619	1.8048	4.82015	0.0356221	0.55122	1.44828
ENSACAT00000005851	OTOP2	-1.03998	2.24598	4.80878	0.0358254	0.55122	1.44581
ENSACAT00000007645	RNF13	-1.77509	5.88566	4.99072	0.0361503	0.55122	1.44189
ENSACAT00000023101	THEMIS2	-1.15481	1.35309	4.80864	0.035828	0.55122	1.44578
ENSACAT00000016744	TP53RK	-1.02292	2.81757	4.81255	0.0357579	0.55122	1.44663
ENSACAT00000026073		-2.49737	1.27767	4.87034	0.03641	0.552446	1.43878
ENSACAT00000005220		-0.697216	5.97672	4.77851	0.0364284	0.552446	1.43856
ENSACAT00000028057		1.05459	3.50943	4.79428	0.0365424	0.552446	1.4372
ENSACAT00000030824		0.667911	6.33104	4.76367	0.0366448	0.552446	1.43599
ENSACAT00000029793	CKAP5	0.547129	4.91048	4.78173	0.0363143	0.552446	1.43992
ENSACAT00000016811	DLST	0.506908	6.53665	4.75958	0.0367201	0.552446	1.4351
ENSACAT00000015471	GDF11	1.00444	2.74386	4.7586	0.0367382	0.552446	1.43488
ENSACAT00000015853	GPR160	-1.27625	1.083	4.77012	0.0365264	0.552446	1.43739
ENSACAT00000002792	INPP4B	-1.18848	1.76761	4.77187	0.0364944	0.552446	1.43777
ENSACAT00000023377	KIAA1217	0.533851	5.99199	4.7572	0.0367641	0.552446	1.43458
ENSACAT00000002631	RNF150	0.677444	4.82338	4.76443	0.0366308	0.552446	1.43615
ENSACAT00000002211	RNF38	-0.759642	3.23494	4.75871	0.0367361	0.552446	1.43491
ENSACAT00000006193	RPS6KC1	0.717834	5.19779	4.77864	0.0364132	0.552446	1.43874
ENSACAT00000017589	CPXM2	-0.586799	3.49892	4.75492	0.0368062	0.552462	1.43408
ENSACAT00000008675		-0.511039	4.65355	4.74909	0.0369141	0.553464	1.43281
ENSACAT00000017368		-1.76409	1.33867	4.73003	0.0372694	0.55515	1.42865
ENSACAT00000003914		0.527789	8.04493	4.72526	0.037359	0.55515	1.42761
ENSACAT00000005724		0.49652	5.90684	4.71621	0.0375293	0.55515	1.42563
ENSACAT00000012871		1.66394	2.47407	4.80451	0.0375355	0.55515	1.42556
ENSACAT00000016693		0.46406	6.48431	4.71398	0.0375715	0.55515	1.42514
ENSACAT00000016550		0.729428	5.24645	4.71807	0.0375981	0.55515	1.42483
ENSACAT00000005067		1.3032	1.70136	4.70308	0.0377781	0.55515	1.42276
ENSACAT00000005230		0.51379	9.86886	4.70168	0.0378049	0.55515	1.42245
ENSACAT00000013214		-0.702885	6.4323	4.70017	0.0379293	0.55515	1.42103
ENSACAT00000000836		0.571083	7.92862	4.686	0.0381046	0.55515	1.41902
ENSACAT00000000972		-0.473719	5.67332	4.68192	0.0381831	0.55515	1.41813
ENSACAT00000006656		-0.769685	4.78104	4.69582	0.0381856	0.55515	1.4181
ENSACAT00000014957		-0.979024	4.91193	4.75043	0.0384978	0.55515	1.41456
ENSACAT00000001459		-1.16057	1.80336	4.66531	0.0385041	0.55515	1.41449
ENSACAT00000027162		2.65738	6.15314	4.86001	0.0385255	0.55515	1.41425
ENSACAT00000014499		-0.593712	4.75046	4.66036	0.0386004	0.55515	1.41341
ENSACAT00000011232		-0.759496	3.85281	4.65927	0.0386217	0.55515	1.41317
ENSACAT00000008993		2.11875	9.17387	4.8474	0.0386914	0.55515	1.41239
ENSACAT00000004039		0.798516	3.30731	4.65553	0.0386946	0.55515	1.41235
ENSACAT00000029759		0.698327	3.02885	4.65219	0.0387599	0.55515	1.41162
ENSACAT00000011948		-0.730626	3.35121	4.72669	0.0373321	0.55515	1.42792
ENSACAT00000017893		0.420846	4.36822	4.71669	0.0375202	0.55515	1.42573
ENSACAT00000007542		-0.819038	4.17316	4.68517	0.0381638	0.55515	1.41835
ENSACAT00000004061		0.587756	4.54794	4.65011	0.0388007	0.55515	1.41116
ENSACAT00000008542		0.726465	4.77865	4.64703	0.0388819	0.55515	1.41025
ENSACAT00000007558	ADAT1	-0.718067	3.72155	4.73495	0.0371773	0.55515	1.42972
ENSACAT00000004252	Bmp16	1.02648	3.76207	4.71345	0.0381218	0.55515	1.41883
ENSACAT00000003147	BNIP2	-0.538963	3.66343	4.69208	0.0379881	0.55515	1.42035
ENSACAT00000002177	CELF1	-0.712644	2.71986	4.72717	0.037323	0.55515	1.42802
ENSACAT00000017149	CERS5	-1.11404	2.5476	4.67609	0.0382953	0.55515	1.41685
ENSACAT00000004762	DDX54	-0.546826	5.51804	4.73689	0.0371412	0.55515	1.43014
ENSACAT00000016504	FBXW8	-0.743552	3.09705	4.66698	0.0384718	0.55515	1.41486
ENSACAT00000008355	GAD2	0.844633	3.74379	4.65341	0.0387361	0.55515	1.41188
ENSACAT00000008490	GCLC	-0.773476	5.66521	4.73028	0.0378034	0.55515	1.42247
ENSACAT00000007214	ITGB4	0.65499	4.24829	4.65324	0.0387393	0.55515	1.41185
ENSACAT00000000485	KIF16B	0.851792	3.20831	4.65042	0.0387946	0.55515	1.41123
ENSACAT00000000640	MAP10	-1.06897	2.01456	4.66929	0.038427	0.55515	1.41536
ENSACAT00000011325	OPA1	0.529174	5.99605	4.70946	0.037657	0.55515	1.42415
ENSACAT00000012114	PHF8	-0.497426	4.68783	4.66384	0.0385328	0.55515	1.41417
ENSACAT00000008617	PRKCD	-0.968901	2.86938	4.64693	0.038863	0.55515	1.41046
ENSACAT00000011814	RGMB	0.550605	10.9348	4.73722	0.0371349	0.55515	1.43022
ENSACAT00000014799	RYBP	0.937811	3.37747	4.71787	0.0375185	0.55515	1.42575
ENSACAT00000010560	TANC1	0.558269	4.31761	4.66121	0.0385839	0.55515	1.41359
ENSACAT00000001288	VAV3	1.14461	4.61554	4.78963	0.0381587	0.55515	1.41841
ENSACAT00000008871	ZNF341	0.641272	4.04714	4.68316	0.0381591	0.55515	1.4184
ENSACAT00000001748		0.817893	7.46054	4.65793	0.0391929	0.556684	1.40679
ENSACAT00000029467		0.779573	2.78796	4.62746	0.0392473	0.556684	1.40619
ENSACAT00000006732		0.491033	5.29641	4.63612	0.0390757	0.556684	1.40809
ENSACAT00000009062	CRELD2	1.74832	4.45079	4.80425	0.0392788	0.556684	1.40584
ENSACAT00000000981	DARS1	-0.878002	2.72431	4.63006	0.0391957	0.556684	1.40676
ENSACAT00000003166	SMARCA5	-0.965473	1.83146	4.63094	0.0391782	0.556684	1.40696
ENSACAT00000015306	TMF1	-0.618749	3.82473	4.6289	0.0392187	0.556684	1.40651
ENSACAT00000007126	CLCN1	0.46179	9.16665	4.62107	0.0393742	0.556864	1.40479
ENSACAT00000002739	TECTA	1.76708	0.823644	4.62182	0.0393592	0.556864	1.40495
ENSACAT00000007547		-0.696702	4.02939	4.61309	0.0395335	0.557559	1.40303
ENSACAT00000017021		-0.699949	4.27886	4.61275	0.0395402	0.557559	1.40296
ENSACAT00000006230		0.665763	4.11464	4.61171	0.0395609	0.557559	1.40273
ENSACAT00000011446		-0.549404	7.12435	4.60511	0.0396933	0.557559	1.40128
ENSACAT00000014559		-0.915858	3.49534	4.61193	0.0396625	0.557559	1.40162
ENSACAT00000009445	DERL1	0.78973	5.34695	4.63596	0.0396642	0.557559	1.4016
ENSACAT00000014899	RNH1	-0.569814	5.27436	4.60412	0.0397132	0.557559	1.40107
ENSACAT00000002145		0.456574	6.18219	4.60042	0.0397877	0.558023	1.40025
ENSACAT00000002237		1.22122	2.2203	4.59506	0.0398958	0.558956	1.39907
ENSACAT00000004388		-1.08986	1.84888	4.58374	0.0401252	0.559298	1.39658
ENSACAT00000010357		0.636735	6.38871	4.58113	0.0401783	0.559298	1.39601
ENSACAT00000012410		1.02902	4.19478	4.63596	0.0403479	0.559298	1.39418
ENSACAT00000024174		-0.598704	4.24952	4.57177	0.0403693	0.559298	1.39395
ENSACAT00000000539		0.535628	10.546	4.58078	0.0401854	0.559298	1.39593
ENSACAT00000014834	CCNE1	-0.724132	2.85315	4.57367	0.0403305	0.559298	1.39437
ENSACAT00000006608	COQ8A	0.457125	5.94508	4.57522	0.0402988	0.559298	1.39471
ENSACAT00000008193	DFFB	-0.538981	4.84974	4.58109	0.0401791	0.559298	1.396
ENSACAT00000006269	EFS	-0.664549	3.70096	4.57969	0.0402076	0.559298	1.39569
ENSACAT00000010344	HOXA7	-0.990694	3.0784	4.58618	0.0401973	0.559298	1.3958
ENSACAT00000012662	METTL13	-0.727924	3.11948	4.57139	0.0403771	0.559298	1.39386
ENSACAT00000027794	SLC22A4	-0.790209	4.55418	4.57312	0.0405844	0.561591	1.39164
ENSACAT00000008818	TMEM251	-1.16035	1.90236	4.55834	0.0406451	0.561854	1.39099
ENSACAT00000018002		-0.468491	7.20297	4.55249	0.0407661	0.562948	1.3897
ENSACAT00000017905		0.762239	6.44833	4.55654	0.0411293	0.564569	1.38585
ENSACAT00000004507		-0.58378	4.85802	4.53301	0.0411712	0.564569	1.38541
ENSACAT00000017346	BRD4	0.471231	6.01877	4.53444	0.0411413	0.564569	1.38572
ENSACAT00000014412	CXorf38	-0.750743	3.68078	4.53273	0.041177	0.564569	1.38535
ENSACAT00000030359	IGSF6	-1.6136	1.70893	4.55288	0.0410532	0.564569	1.38665
ENSACAT00000002901	PRKN	-2.08286	3.04927	4.69507	0.0411478	0.564569	1.38565
ENSACAT00000015422	PYROXD1	1.594	3.88614	4.69011	0.041014	0.564569	1.38707
ENSACAT00000006884		1.12734	1.5977	4.52618	0.0413143	0.565875	1.3839
ENSACAT00000024897	DLGAP1	-2.72543	2.86484	4.70051	0.0413803	0.566203	1.38321
ENSACAT00000013153		-1.02811	2.25341	4.51475	0.0415551	0.567398	1.38138
ENSACAT00000005634		-0.560422	3.65493	4.51292	0.0415938	0.567398	1.38097
ENSACAT00000007774	OXNAD1	-0.864596	2.39772	4.51291	0.041594	0.567398	1.38097
ENSACAT00000008876	LRP8	0.583628	5.40381	4.51067	0.0416414	0.56747	1.38047
ENSACAT00000014097		0.949245	1.60247	4.49422	0.0419915	0.567588	1.37684
ENSACAT00000004974		-0.396731	5.59058	4.49119	0.0420563	0.567588	1.37617
ENSACAT00000014323		-0.492617	4.00844	4.48758	0.0421337	0.567588	1.37537
ENSACAT00000028372		0.57972	8.47683	4.49887	0.0418921	0.567588	1.37787
ENSACAT00000017371	AKAP8L	0.478629	7.67802	4.48458	0.0421981	0.567588	1.37471
ENSACAT00000008674	CDKL2	-1.10676	1.91365	4.48933	0.042096	0.567588	1.37576
ENSACAT00000010801	CUL4B	0.512445	3.74681	4.50312	0.0418017	0.567588	1.37881
ENSACAT00000008481	EDN1	0.469364	4.46719	4.4997	0.0418745	0.567588	1.37805
ENSACAT00000009130	EMILIN2	-1.32312	0.962942	4.49385	0.0419993	0.567588	1.37676
ENSACAT00000000599	FERMT3	-0.988446	4.32794	4.56729	0.0417382	0.567588	1.37947
ENSACAT00000013911	SH3RF2	0.795961	3.41453	4.48585	0.0421708	0.567588	1.37499
ENSACAT00000008691	SLC1A7	1.21902	1.43549	4.49035	0.0420741	0.567588	1.37598
ENSACAT00000017855	ZNF593	-0.731237	5.3452	4.50957	0.0419768	0.567588	1.37699
ENSACAT00000004237		0.598457	5.66655	4.47208	0.0424675	0.568938	1.37194
ENSACAT00000026362		0.515731	4.16696	4.47729	0.042355	0.568938	1.3731
ENSACAT00000013647		-1.01778	2.72827	4.47507	0.042403	0.568938	1.3726
ENSACAT00000004816	COL6A2	0.83881	4.99558	4.5142	0.0424259	0.568938	1.37237
ENSACAT00000003420		-0.823084	2.97759	4.46933	0.0425273	0.569132	1.37133
ENSACAT00000011425		1.11188	2.28872	4.46348	0.0426542	0.569132	1.37004
ENSACAT00000013993		0.529084	8.15069	4.46131	0.0427014	0.569132	1.36956
ENSACAT00000004632		1.39042	2.17577	4.48589	0.0427311	0.569132	1.36926
ENSACAT00000016303	MAST4	0.689844	3.81796	4.45974	0.0427356	0.569132	1.36921
ENSACAT00000006074	PIANP	0.601578	3.8067	4.46691	0.0425798	0.569132	1.3708
ENSACAT00000029932		0.396897	6.63623	4.44443	0.0430709	0.572427	1.36582
ENSACAT00000008074		-0.656266	4.45143	4.44262	0.0431106	0.572427	1.36542
ENSACAT00000003798	TRANK1	-0.669293	5.03056	4.44532	0.0430512	0.572427	1.36601
ENSACAT00000004013		0.569065	8.60861	4.4391	0.0431882	0.572542	1.36463
ENSACAT00000005391		1.95538	5.43564	4.59439	0.0436247	0.572542	1.36027
ENSACAT00000006315		-0.551587	4.40167	4.41677	0.0436836	0.572542	1.35968
ENSACAT00000002506		0.866019	5.1726	4.46497	0.043757	0.572542	1.35895
ENSACAT00000029854		-0.499963	5.30813	4.42683	0.0434596	0.572542	1.36191
ENSACAT00000015618		-1.35553	1.56226	4.42426	0.0435168	0.572542	1.36134
ENSACAT00000002141		-0.487344	6.89947	4.41549	0.0437121	0.572542	1.3594
ENSACAT00000005090	ABCD3	-0.566489	4.87262	4.40933	0.0438501	0.572542	1.35803
ENSACAT00000001591	CCNL1	-0.658009	5.33055	4.42535	0.0434925	0.572542	1.36159
ENSACAT00000013630	CEBPG	-0.685171	3.24816	4.43738	0.0432262	0.572542	1.36425
ENSACAT00000009086	CLYBL	0.859332	2.9941	4.40977	0.0438403	0.572542	1.35813
ENSACAT00000016574	NHLRC3	-0.740174	3.11184	4.41173	0.0437964	0.572542	1.35856
ENSACAT00000004358	PHACTR1	0.572687	3.32154	4.40779	0.0438847	0.572542	1.35769
ENSACAT00000015435	PNPLA2	1.60281	4.37681	4.57673	0.0435015	0.572542	1.3615
ENSACAT00000010308	SGK1	-0.951519	5.15988	4.50049	0.0436375	0.572542	1.36014
ENSACAT00000017487	SH3BGRL2	0.651362	5.38622	4.41559	0.0437099	0.572542	1.35942
ENSACAT00000009027	SLC12A6	-0.460064	5.52892	4.41003	0.0438345	0.572542	1.35818
ENSACAT00000000945	SLC38A11	-0.869178	2.13503	4.41405	0.0437445	0.572542	1.35908
ENSACAT00000001539	SMPDL3A	1.28075	5.86143	4.5374	0.0441247	0.575116	1.35532
ENSACAT00000017106	FHL3	-0.5423	5.53328	4.39454	0.0441831	0.575321	1.35474
ENSACAT00000005336		-0.526731	4.94387	4.39247	0.0442301	0.575376	1.35428
ENSACAT00000012136		1.44885	8.91294	4.53162	0.0443766	0.575662	1.35285
ENSACAT00000006759		-0.621917	7.30914	4.38584	0.0443803	0.575662	1.35281
ENSACAT00000006098		-0.550408	5.70652	4.38958	0.0442955	0.575662	1.35364
ENSACAT00000006647		-1.03164	3.89057	4.43664	0.0444765	0.575945	1.35187
ENSACAT00000012191		0.702057	4.62564	4.38112	0.0444877	0.575945	1.35176
ENSACAT00000004814		-0.599019	4.70238	4.37544	0.0446175	0.576998	1.35049
ENSACAT00000003472	AK2	-0.485125	5.44736	4.37381	0.0446548	0.576998	1.35013
ENSACAT00000013974		0.551135	4.30687	4.36992	0.0447438	0.577594	1.34927
ENSACAT00000027531		-0.710344	2.89451	4.3639	0.0448821	0.578108	1.34793
ENSACAT00000012465	ALG8	-0.975395	2.22805	4.36432	0.0448723	0.578108	1.34802
ENSACAT00000005735	CAMK1G	0.677783	4.08886	4.36258	0.0449124	0.578108	1.34763
ENSACAT00000000521	S100A11	-0.639291	5.24181	4.35382	0.0451147	0.580157	1.34568
ENSACAT00000027929		0.991959	2.44479	4.33585	0.0455327	0.581941	1.34168
ENSACAT00000011228		-0.526334	8.40878	4.32546	0.0457763	0.581941	1.33936
ENSACAT00000027305		-0.975471	1.56749	4.31381	0.0460512	0.581941	1.33676
ENSACAT00000030142		0.774183	8.26899	4.32678	0.0461362	0.581941	1.33596
ENSACAT00000010378		-0.802017	2.4764	4.31009	0.0461394	0.581941	1.33593
ENSACAT00000010038		1.92677	3.02559	4.4471	0.0461584	0.581941	1.33575
ENSACAT00000009439		-0.897878	2.76707	4.30807	0.0461872	0.581941	1.33548
ENSACAT00000028080		-0.745545	2.51186	4.30448	0.0462727	0.581941	1.33467
ENSACAT00000001060		-0.582257	3.51154	4.29561	0.0464843	0.581941	1.33269
ENSACAT00000030377		-1.67745	1.32114	4.29049	0.04661	0.581941	1.33152
ENSACAT00000002565		0.651971	4.02159	4.31597	0.046	0.581941	1.33724
ENSACAT00000025524		-4.24866	0.757545	4.42015	0.0461643	0.581941	1.33569
ENSACAT00000027862		0.492103	10.1787	4.30903	0.0461645	0.581941	1.33569
ENSACAT00000023773		1.55594	0.716372	4.30697	0.0462134	0.581941	1.33523
ENSACAT00000006099		0.401894	5.34213	4.30606	0.0462351	0.581941	1.33503
ENSACAT00000002504		0.52128	5.63638	4.29177	0.0465763	0.581941	1.33183
ENSACAT00000013616		-0.651581	2.8832	4.29095	0.0465959	0.581941	1.33165
ENSACAT00000004225		0.692866	3.64438	4.28856	0.0466534	0.581941	1.33112
ENSACAT00000004687	BRDT	-0.776011	2.58177	4.30142	0.0463456	0.581941	1.33399
ENSACAT00000002203	CROCC2	0.863678	3.50925	4.31797	0.0459938	0.581941	1.3373
ENSACAT00000001569	LGALSL	1.20191	3.30668	4.40257	0.0453806	0.581941	1.34313
ENSACAT00000007710	LMAN1	0.576509	6.25957	4.30809	0.0461868	0.581941	1.33548
ENSACAT00000011851	NDRG1	-0.588104	8.75422	4.30012	0.0463765	0.581941	1.3337
ENSACAT00000004346	PELO	-0.636113	4.77745	4.29215	0.0465672	0.581941	1.33192
ENSACAT00000004945	PLBD2	-0.556796	4.34435	4.32121	0.0458763	0.581941	1.33841
ENSACAT00000015915	RAD54L2	0.740353	3.31363	4.33816	0.0454787	0.581941	1.34219
ENSACAT00000000519	S100A10	-0.676121	5.76354	4.29709	0.0466029	0.581941	1.33159
ENSACAT00000001364	SERTAD4	0.884523	2.50172	4.28746	0.0466798	0.581941	1.33087
ENSACAT00000026040	SKOR2	-1.21059	2.05091	4.29065	0.0466031	0.581941	1.33158
ENSACAT00000008978	TAF2	0.695311	3.78148	4.34021	0.0454309	0.581941	1.34265
ENSACAT00000016632	TLK1	-0.5453	4.1718	4.29212	0.0465679	0.581941	1.33191
ENSACAT00000004649	TTBK1	0.724969	2.44845	4.29942	0.0463932	0.581941	1.33355
ENSACAT00000007857	USP1	-0.88377	2.43721	4.29518	0.0464946	0.581941	1.3326
ENSACAT00000009714		0.649794	3.2722	4.28319	0.0467824	0.582506	1.32992
ENSACAT00000000037		0.475819	6.06897	4.28198	0.0468116	0.582506	1.32965
ENSACAT00000009692		0.774711	5.54089	4.31104	0.04689	0.582943	1.32892
ENSACAT00000010974		1.25928	3.19637	4.33708	0.0471194	0.584991	1.3268
ENSACAT00000002116	IMMP1L	0.952357	2.47889	4.26834	0.0471417	0.584991	1.32659
ENSACAT00000029715		0.451367	8.96207	4.26242	0.0472859	0.586241	1.32527
ENSACAT00000003886	PREP	0.604294	3.7883	4.26052	0.0473321	0.586274	1.32484
ENSACAT00000001278	STK40	-0.442297	5.42831	4.25504	0.0474662	0.587394	1.32362
ENSACAT00000010748		-0.457097	6.31172	4.24712	0.0476604	0.58901	1.32184
ENSACAT00000006065		-0.542491	4.54557	4.24574	0.0476945	0.58901	1.32153
ENSACAT00000010941		0.76389	2.29256	4.23932	0.0478528	0.58901	1.32009
ENSACAT00000030772		-1.78231	1.56052	4.26674	0.0479468	0.58901	1.31924
ENSACAT00000016833	MTFR1	-0.768033	3.93718	4.24328	0.0477549	0.58901	1.32098
ENSACAT00000009162	RIN3	0.518078	6.12928	4.24085	0.0478148	0.58901	1.32044
ENSACAT00000009938	STX3	-1.11809	1.29513	4.23678	0.0479155	0.58901	1.31952
ENSACAT00000000393	TNFAIP2	-1.34889	2.51087	4.27978	0.047894	0.58901	1.31972
ENSACAT00000011001	WDR91	-0.7029	4.18493	4.22984	0.0480875	0.5902	1.31797
ENSACAT00000012123		-1.21884	1.46693	4.22311	0.048255	0.590586	1.31646
ENSACAT00000029217		-1.25452	1.69778	4.22303	0.0482569	0.590586	1.31644
ENSACAT00000003531		1.03345	1.66556	4.2202	0.0483277	0.590586	1.3158
ENSACAT00000014967	HRAS	-0.605225	5.44549	4.22184	0.0482866	0.590586	1.31617
ENSACAT00000009904	TH	-0.873919	2.37293	4.21978	0.0483382	0.590586	1.31571
ENSACAT00000003624		-1.1907	1.10944	4.2135	0.0484952	0.591431	1.3143
ENSACAT00000008457	TNFRSF11B	0.995345	1.81861	4.21363	0.048492	0.591431	1.31433
ENSACAT00000003590		-0.665034	3.45856	4.20552	0.0486958	0.591494	1.31251
ENSACAT00000005285		-1.63	1.0256	4.20433	0.0487259	0.591494	1.31224
ENSACAT00000011221		1.3485	4.5263	4.32682	0.048764	0.591494	1.3119
ENSACAT00000005971	ERC2	0.816572	2.33806	4.20529	0.0487017	0.591494	1.31246
ENSACAT00000017242	KLHL3	0.602871	3.62406	4.20762	0.0486429	0.591494	1.31298
ENSACAT00000011658	TMEM39B	-0.747464	2.76608	4.20572	0.0486907	0.591494	1.31255
ENSACAT00000009093	VPS26C	0.794174	2.57182	4.20031	0.0488272	0.591728	1.31134
ENSACAT00000009468		0.514497	6.13805	4.19248	0.0490256	0.592924	1.30958
ENSACAT00000004276		-1.13735	2.02497	4.1912	0.049058	0.592924	1.30929
ENSACAT00000017182	MCMBP	-0.589729	3.98032	4.19242	0.0490269	0.592924	1.30957
ENSACAT00000011829		-1.47634	0.672724	4.18692	0.0491669	0.593529	1.30833
ENSACAT00000015037		-0.802498	4.91712	4.21732	0.0492464	0.593529	1.30763
ENSACAT00000003086		-1.04194	1.60911	4.18058	0.0493285	0.593529	1.3069
ENSACAT00000027298		0.561763	5.72901	4.1828	0.0492718	0.593529	1.3074
ENSACAT00000001087		-0.411447	4.85413	4.1809	0.0493204	0.593529	1.30697
ENSACAT00000027558		-1.29843	1.62132	4.17688	0.0494231	0.593711	1.30607
ENSACAT00000002331	ERO1B	0.873214	2.29918	4.17654	0.0494318	0.593711	1.30599
ENSACAT00000013395	TMEM35B	1.28036	2.3224	4.19182	0.0494814	0.593777	1.30556
ENSACAT00000005592		-0.641806	5.55166	4.17014	0.0496431	0.594301	1.30414
ENSACAT00000014587	CMTR1	-0.719699	2.45714	4.16775	0.0496575	0.594301	1.30401
ENSACAT00000017474	STXBP4	0.605515	9.09393	4.17002	0.0495992	0.594301	1.30453
ENSACAT00000001768	CTRL	1.83082	8.15755	4.31817	0.0497699	0.595117	1.30303
ENSACAT00000001921		0.579369	5.71609	4.15977	0.0498634	0.595304	1.30222
ENSACAT00000007075	CMPK2	-1.53617	1.2262	4.15936	0.049874	0.595304	1.30213
ENSACAT00000029851	CDH23	1.24982	0.934888	4.15269	0.0500467	0.596837	1.30062
ENSACAT00000024597		1.4541	1.65871	4.15252	0.0502048	0.597012	1.29925
ENSACAT00000008264		-0.502471	6.10604	4.14266	0.050308	0.597012	1.29836
ENSACAT00000001791		1.41599	1.23911	4.14191	0.0503274	0.597012	1.2982
ENSACAT00000016068	CBX4	-0.917539	2.33032	4.14976	0.0501228	0.597012	1.29996
ENSACAT00000009148	DYRK1A	0.403164	5.79273	4.14243	0.0503141	0.597012	1.29831
ENSACAT00000008142	PEX3	-1.03285	2.26045	4.14594	0.0502224	0.597012	1.2991
ENSACAT00000022687	PAPLN	-0.877372	3.61996	4.15054	0.0503973	0.597314	1.29759
ENSACAT00000024590		-0.927209	2.90542	4.13464	0.0505178	0.597577	1.29656
ENSACAT00000008523		0.439607	5.78345	4.13426	0.0505278	0.597577	1.29647
ENSACAT00000015763	ARHGEF37	0.668738	4.2151	4.1311	0.0506108	0.597577	1.29576
ENSACAT00000010288	DNAJC27	1.33189	1.34669	4.12994	0.0506414	0.597577	1.29549
ENSACAT00000017533	SEL1L	-0.908475	5.21679	4.20156	0.0506101	0.597577	1.29576
ENSACAT00000006972	SAP30BP	-0.600884	3.64837	4.12113	0.0508737	0.599268	1.29351
ENSACAT00000000207	SPA17	0.654057	3.48021	4.12239	0.0508403	0.599268	1.29379
ENSACAT00000013851		-0.86469	1.75572	4.11135	0.0511332	0.599701	1.2913
ENSACAT00000015294		0.398866	6.82579	4.11654	0.0509953	0.599701	1.29247
ENSACAT00000030431		1.1698	1.11064	4.11333	0.0510805	0.599701	1.29174
ENSACAT00000012975	MOB1B	-0.90022	1.75065	4.11461	0.0510463	0.599701	1.29204
ENSACAT00000000771	OIT3	0.500458	6.59639	4.11251	0.0511022	0.599701	1.29156
ENSACAT00000010218		-0.499993	4.79374	4.10831	0.051214	0.600126	1.29061
ENSACAT00000013213		0.803776	7.68846	4.13492	0.0513345	0.601015	1.28959
ENSACAT00000014173		0.513218	6.60419	4.09821	0.0514837	0.60157	1.28833
ENSACAT00000000795		0.939243	2.4653	4.09672	0.0515236	0.60157	1.28799
ENSACAT00000022168		-0.517174	7.04456	4.09826	0.0514825	0.60157	1.28834
ENSACAT00000007593		-0.711431	2.98828	4.09343	0.0516121	0.60157	1.28725
ENSACAT00000012161		0.426291	10.5487	4.09145	0.0516654	0.60157	1.2868
ENSACAT00000017152	EMSY	-0.677812	3.55374	4.09036	0.0516947	0.60157	1.28655
ENSACAT00000009267	MOB2	-0.543826	3.94761	4.09531	0.0515614	0.60157	1.28768
ENSACAT00000014936		0.98033	1.53592	4.08653	0.0517978	0.601989	1.28569
ENSACAT00000005876		-1.55198	0.689368	4.08239	0.0519094	0.601989	1.28475
ENSACAT00000006890	CYP26C1	0.977567	1.66208	4.08373	0.0518732	0.601989	1.28506
ENSACAT00000001599	TMEM11	-0.653212	3.72974	4.08272	0.0519007	0.601989	1.28483
ENSACAT00000024978		-0.594203	4.39357	4.07946	0.0519889	0.602039	1.28409
ENSACAT00000012838		0.99496	1.31937	4.07893	0.0520032	0.602039	1.28397
ENSACAT00000008284		0.915222	2.6562	4.07592	0.052085	0.60225	1.28329
ENSACAT00000024697		-1.1609	1.05566	4.07496	0.0521109	0.60225	1.28307
ENSACAT00000005449	DEGS1	-0.512925	4.68571	4.07151	0.0522047	0.602299	1.28229
ENSACAT00000005768	ENAH	0.38234	6.69128	4.07214	0.0521876	0.602299	1.28243
ENSACAT00000010950		1.9061	0.988936	4.06009	0.0526886	0.603591	1.27828
ENSACAT00000012582		-0.734072	3.8649	4.04209	0.053012	0.603591	1.27563
ENSACAT00000002767		-0.968623	2.45771	4.03726	0.053146	0.603591	1.27453
ENSACAT00000000659		1.00803	1.80215	4.03575	0.0531879	0.603591	1.27419
ENSACAT00000004947		1.85493	4.89459	4.17466	0.0534169	0.603591	1.27232
ENSACAT00000000592		0.46371	7.22489	4.01941	0.0536441	0.603591	1.27048
ENSACAT00000029330		-0.454132	6.08214	4.01567	0.0537491	0.603591	1.26963
ENSACAT00000004774		0.993594	1.8693	4.01026	0.0539014	0.603591	1.2684
ENSACAT00000029134		-0.924068	4.65251	4.06276	0.0541266	0.603591	1.26659
ENSACAT00000012699		1.7825	10.0377	4.13694	0.0543381	0.603591	1.2649
ENSACAT00000030277		-0.676893	3.67485	3.99298	0.054391	0.603591	1.26447
ENSACAT00000001800		-0.608223	6.80592	3.99222	0.0544126	0.603591	1.2643
ENSACAT00000016478		0.461907	5.81904	4.045	0.0529316	0.603591	1.27628
ENSACAT00000000308		1.15222	1.16591	4.03834	0.0531159	0.603591	1.27478
ENSACAT00000016143		-0.834481	3.82043	4.04841	0.0531341	0.603591	1.27463
ENSACAT00000009895		0.58535	12.4552	4.02464	0.0534976	0.603591	1.27167
ENSACAT00000010394		0.681766	4.15224	4.01873	0.053663	0.603591	1.27033
ENSACAT00000012643		0.538928	7.66148	3.99728	0.0542687	0.603591	1.26545
ENSACAT00000017142	ACLY	0.892669	6.25571	4.0672	0.0540555	0.603591	1.26716
ENSACAT00000012103	ADGRB2	0.89895	2.02209	4.00585	0.0540259	0.603591	1.2674
ENSACAT00000004130	AGFG1	-0.553236	4.59824	4.05342	0.0526996	0.603591	1.27819
ENSACAT00000017764	ASF1A	-0.998693	1.66059	4.02896	0.053377	0.603591	1.27265
ENSACAT00000006330	CCDC146	1.45449	1.36343	4.05918	0.0525413	0.603591	1.2795
ENSACAT00000016071	CCND1	1.08398	1.16176	4.00165	0.0541446	0.603591	1.26644
ENSACAT00000014789	COP1	-0.535407	4.65302	4.00851	0.0539508	0.603591	1.268
ENSACAT00000007537	COQ10A	0.74467	3.97412	4.00734	0.0539838	0.603591	1.26774
ENSACAT00000007620	CS	-0.803877	2.65197	4.03392	0.0532387	0.603591	1.27377
ENSACAT00000005379	CYP7A1	1.46677	2.60615	4.06454	0.0542425	0.603591	1.26566
ENSACAT00000013844	DNPEP	-0.442212	6.22516	4.02094	0.0536011	0.603591	1.27083
ENSACAT00000011153	FGF10	2.26446	5.38465	4.17683	0.0534345	0.603591	1.27218
ENSACAT00000002472	GNPAT	-0.865974	3.01519	4.06467	0.0523912	0.603591	1.28074
ENSACAT00000007624	GPR84	-1.99734	0.716005	4.0263	0.0534992	0.603591	1.27165
ENSACAT00000002248	LRRC41	0.646836	2.53365	4.04641	0.0528927	0.603591	1.2766
ENSACAT00000007604	MRPL38	0.823067	3.22699	4.05886	0.0525501	0.603591	1.27943
ENSACAT00000003717	NOB1	0.589363	6.04001	4.04302	0.0529865	0.603591	1.27584
ENSACAT00000012888	NOL10	0.471549	5.39749	3.99183	0.0544236	0.603591	1.26421
ENSACAT00000011427	NR1D2	0.450526	4.93197	4.03897	0.0530986	0.603591	1.27492
ENSACAT00000014353	POLR3F	-1.3176	1.67625	4.04642	0.0528924	0.603591	1.27661
ENSACAT00000011931	PSMD14	0.973078	3.7103	4.03253	0.0542225	0.603591	1.26582
ENSACAT00000003676	SLC25A28	-0.602268	5.28903	4.04344	0.0529747	0.603591	1.27593
ENSACAT00000003867	SPCS2	0.776361	6.70067	4.04248	0.0538731	0.603591	1.26863
ENSACAT00000015723	SPRY3	-1.0524	1.44233	4.01867	0.0536647	0.603591	1.27031
ENSACAT00000011333	TMEM178B	0.65949	2.62235	4.04588	0.0529074	0.603591	1.27648
ENSACAT00000007411	TMEM19	-0.551913	3.88462	4.03671	0.0531613	0.603591	1.2744
ENSACAT00000016944	TNFAIP3	-0.848354	2.97015	4.0054	0.0540386	0.603591	1.2673
ENSACAT00000004761	TRPC1	-1.18657	1.80044	3.99901	0.0542194	0.603591	1.26585
ENSACAT00000005373	ZBTB38	-1.09794	1.48644	4.04969	0.0528022	0.603591	1.27735
ENSACAT00000016363	CYTH1	-0.805935	3.3879	3.98751	0.0545471	0.603597	1.26323
ENSACAT00000001868	MARK1	-0.828106	2.97377	3.9871	0.0545586	0.603597	1.26314
ENSACAT00000007035	TACSTD2	1.32339	0.706807	4.00836	0.0545511	0.603597	1.2632
ENSACAT00000007413	IL18R1	0.532277	3.70244	3.98392	0.0546496	0.604107	1.26241
ENSACAT00000023248		-1.45748	0.903214	3.97375	0.0549417	0.606838	1.2601
ENSACAT00000004584		0.552488	2.82516	3.97096	0.0550222	0.607228	1.25946
ENSACAT00000029271		0.938946	3.75097	3.99268	0.0552746	0.60767	1.25747
ENSACAT00000025595		-1.24457	1.74022	3.96056	0.0553232	0.60767	1.25709
ENSACAT00000012195	AGPS	-0.850769	1.56341	3.96158	0.0552937	0.60767	1.25732
ENSACAT00000015236	CORO1A	-0.839083	3.34209	3.96022	0.055333	0.60767	1.25702
ENSACAT00000010634	LIN54	-0.977036	1.88151	3.96343	0.05524	0.60767	1.25775
ENSACAT00000014140	RAP1GDS1	0.488988	4.78845	3.96143	0.0552978	0.60767	1.25729
ENSACAT00000016020	KRI1	-0.520869	5.22699	3.95804	0.0553962	0.607868	1.25652
ENSACAT00000009971		-0.832494	2.79759	3.94747	0.0557045	0.609266	1.25411
ENSACAT00000027480		0.508897	7.10901	3.94902	0.0556592	0.609266	1.25446
ENSACAT00000011499	GPR156	-0.504656	3.68165	3.95033	0.0556211	0.609266	1.25476
ENSACAT00000017761	MCM9	-0.637802	3.05979	3.94764	0.0556996	0.609266	1.25415
ENSACAT00000009200	AHCY	0.752475	6.19725	3.97443	0.0557748	0.609539	1.25356
ENSACAT00000029833		-0.525413	6.87679	3.94181	0.0558703	0.609907	1.25282
ENSACAT00000002068		2.35923	6.36994	4.08518	0.0559044	0.609907	1.25255
ENSACAT00000001755	OFD1	0.94549	2.04945	3.93929	0.0559444	0.609907	1.25224
ENSACAT00000029629		-1.08394	4.05237	4.00745	0.0560295	0.609941	1.25158
ENSACAT00000017502		-0.824162	2.82757	3.9361	0.0560381	0.609941	1.25152
ENSACAT00000006546	ADGRL4	-0.703885	2.90677	3.93187	0.056163	0.610314	1.25055
ENSACAT00000005705	DNER	-1.20083	1.05173	3.93274	0.0561372	0.610314	1.25075
ENSACAT00000015268		-0.465568	4.91458	3.92941	0.0562357	0.610422	1.24999
ENSACAT00000013006	CHRDL1	0.690504	3.58292	3.92846	0.0562636	0.610422	1.24977
ENSACAT00000002995	CSTF3	-0.55472	4.01004	3.92482	0.0563715	0.610609	1.24894
ENSACAT00000016041	HIP1R	-0.520673	6.03112	3.92615	0.056332	0.610609	1.24924
ENSACAT00000010663		1.41939	0.946722	3.91388	0.0566968	0.611651	1.24644
ENSACAT00000029359		-1.1806	5.7684	4.02872	0.0567194	0.611651	1.24627
ENSACAT00000004469		-0.628097	3.13757	3.90856	0.0568556	0.611651	1.24523
ENSACAT00000005132		0.591098	4.24038	3.90634	0.0569221	0.611651	1.24472
ENSACAT00000003600		-1.67209	0.510958	3.91214	0.0567488	0.611651	1.24604
ENSACAT00000010019		-0.985748	2.51095	3.91005	0.0568111	0.611651	1.24557
ENSACAT00000008470	KDM4B	-0.432071	4.05672	3.90764	0.0568832	0.611651	1.24502
ENSACAT00000006591	LAYN	-0.76287	2.34003	3.91437	0.0566822	0.611651	1.24655
ENSACAT00000004137	MTERF3	-0.97542	1.58113	3.90849	0.0568577	0.611651	1.24521
ENSACAT00000016112	RIDA	0.4853	5.48467	3.91839	0.0565625	0.611651	1.24747
ENSACAT00000003593		0.680018	3.71139	3.90273	0.0570305	0.611828	1.24389
ENSACAT00000000720		0.68002	4.01739	3.89951	0.0571272	0.611828	1.24316
ENSACAT00000011974		-0.998005	5.60673	3.98824	0.0571657	0.611828	1.24286
ENSACAT00000004047	GCN1	0.592602	5.58421	3.90025	0.0571048	0.611828	1.24333
ENSACAT00000009172	MLLT10	0.413126	4.80644	3.89988	0.0571162	0.611828	1.24324
ENSACAT00000027194	RALGAPA1	1.12528	1.96463	3.89648	0.0572185	0.611906	1.24246
ENSACAT00000010766	PPP1R10	-0.859543	4.87509	3.94173	0.0573149	0.612451	1.24173
ENSACAT00000014190	CPT1A	0.822244	7.12965	3.9292	0.0573833	0.612695	1.24121
ENSACAT00000007314	KPNA4	-0.566704	6.21735	3.8893	0.0574353	0.612764	1.24082
ENSACAT00000005555	GCNT1	-1.50535	0.928902	3.88007	0.0577153	0.615264	1.23871
ENSACAT00000007152		-0.65819	6.83369	3.88043	0.057863	0.615584	1.2376
ENSACAT00000029782		0.898592	3.33618	3.8806	0.057949	0.615584	1.23695
ENSACAT00000001304		-0.482873	4.46402	3.8716	0.0579737	0.615584	1.23677
ENSACAT00000026504		-0.629925	3.48967	3.87159	0.0579739	0.615584	1.23677
ENSACAT00000006302	WAS	-0.762341	3.10032	3.87251	0.057946	0.615584	1.23698
ENSACAT00000024689		-0.548383	3.91892	3.86905	0.0580518	0.615926	1.23618
ENSACAT00000014358		-0.579879	4.16839	3.86742	0.0581017	0.615969	1.23581
ENSACAT00000012426	NUCKS1	0.438875	4.95074	3.86535	0.0581652	0.616158	1.23534
ENSACAT00000004440	NAA38	-0.676685	3.82687	3.86302	0.0582368	0.616431	1.2348
ENSACAT00000008020	FEM1C	-0.958237	2.75531	3.86138	0.0582873	0.616481	1.23443
ENSACAT00000009239		-0.527252	6.19813	3.84527	0.0587853	0.616517	1.23073
ENSACAT00000012287		-0.661127	3.74246	3.84162	0.0588986	0.616517	1.2299
ENSACAT00000001811		0.607572	5.71891	3.81035	0.0598808	0.616517	1.22271
ENSACAT00000029709		0.397254	5.23786	3.80591	0.0600218	0.616517	1.22169
ENSACAT00000016690		0.650783	3.47017	3.80141	0.0601651	0.616517	1.22066
ENSACAT00000004520		1.21432	1.04757	3.80116	0.0601731	0.616517	1.2206
ENSACAT00000014766		0.619281	4.80986	3.80005	0.0602086	0.616517	1.22034
ENSACAT00000003341		-1.60757	3.6296	3.91467	0.060241	0.616517	1.22011
ENSACAT00000010248		-0.530338	3.86228	3.79754	0.0602885	0.616517	1.21977
ENSACAT00000012351		1.04892	1.06749	3.79701	0.0603055	0.616517	1.21964
ENSACAT00000018075		-0.589777	5.45756	3.8488	0.0586755	0.616517	1.23154
ENSACAT00000016960		0.715272	2.76138	3.82605	0.0593854	0.616517	1.22632
ENSACAT00000002532		-0.516955	4.62418	3.82127	0.0595357	0.616517	1.22522
ENSACAT00000012808		-0.828476	3.74624	3.81275	0.0599479	0.616517	1.22223
ENSACAT00000000420		-0.512852	5.77623	3.80678	0.0599943	0.616517	1.22189
ENSACAT00000009739		-0.849917	2.82673	3.80393	0.0600849	0.616517	1.22123
ENSACAT00000015049		0.511262	6.31226	3.80329	0.0601054	0.616517	1.22109
ENSACAT00000014804	APP	1.00873	5.76629	3.90786	0.0595227	0.616517	1.22532
ENSACAT00000010645	CCDC14	0.53407	6.16292	3.80596	0.0600204	0.616517	1.2217
ENSACAT00000013062	CCDC85C	0.994129	2.25581	3.82834	0.0593137	0.616517	1.22685
ENSACAT00000029335	CCDC9B	0.735934	3.50427	3.8388	0.0589866	0.616517	1.22925
ENSACAT00000008243	CDC73	-0.416818	4.37619	3.82611	0.0593836	0.616517	1.22633
ENSACAT00000005877	CENPF	0.4545	3.97935	3.8089	0.0599269	0.616517	1.22238
ENSACAT00000005848	CHRNA4	0.494106	5.70483	3.81352	0.0597807	0.616517	1.22344
ENSACAT00000016642	CNIH1	-0.53424	4.69246	3.8308	0.0592364	0.616517	1.22741
ENSACAT00000008531	COBL	-0.671454	3.49383	3.81	0.0598919	0.616517	1.22263
ENSACAT00000000246	CUL4A	-0.637057	5.19224	3.84365	0.058885	0.616517	1.23
ENSACAT00000003830	DPY19L4	0.916074	1.73923	3.80662	0.0599994	0.616517	1.22185
ENSACAT00000007717	EIF2A	0.518373	4.95187	3.80219	0.0601404	0.616517	1.22083
ENSACAT00000011500	GBA2	-0.650757	5.54285	3.84177	0.0591405	0.616517	1.22812
ENSACAT00000004672	GNB4	1.63466	0.82569	3.81611	0.0596987	0.616517	1.22404
ENSACAT00000030110	GOLT1A	0.973575	3.95604	3.89324	0.0585955	0.616517	1.23214
ENSACAT00000009572	HSPD1	0.826922	7.35216	3.88607	0.0587285	0.616517	1.23115
ENSACAT00000008039	IST1	-0.53861	4.98188	3.85111	0.058604	0.616517	1.23207
ENSACAT00000002510	KIDINS220	-0.60838	3.46365	3.81065	0.0598715	0.616517	1.22278
ENSACAT00000009284	MUC6	1.30751	2.43875	3.85504	0.059535	0.616517	1.22523
ENSACAT00000011319	NEFL	0.618181	6.00532	3.81674	0.0596992	0.616517	1.22403
ENSACAT00000025011	NEIL3	0.954152	2.44805	3.83942	0.0589672	0.616517	1.22939
ENSACAT00000003077	NRAS	1.28859	0.945329	3.81774	0.0596473	0.616517	1.22441
ENSACAT00000017287	OSBPL6	0.662315	5.23878	3.85131	0.0587758	0.616517	1.2308
ENSACAT00000000929	PRICKLE2	1.33155	1.92371	3.84323	0.0590996	0.616517	1.22842
ENSACAT00000005159	PRR5L	-2.37693	1.35809	3.83622	0.0594922	0.616517	1.22554
ENSACAT00000009404	RAB11FIP4	0.480386	4.78135	3.84467	0.0588037	0.616517	1.2306
ENSACAT00000017457	SNX30	-0.515291	4.08221	3.84445	0.0588107	0.616517	1.23054
ENSACAT00000012257	PIAS2	-0.625407	3.52151	3.7922	0.0604594	0.617621	1.21854
ENSACAT00000015367	YIPF2	-0.544941	4.29879	3.7904	0.0605174	0.617745	1.21812
ENSACAT00000011362		-0.58736	3.46156	3.78724	0.0606186	0.618309	1.21739
ENSACAT00000030164		0.444086	5.80713	3.78121	0.060813	0.619354	1.216
ENSACAT00000003071	HAO1	-0.384071	6.25071	3.78149	0.0608037	0.619354	1.21607
ENSACAT00000011096	CHRND	0.980475	1.99975	3.77654	0.0609637	0.619951	1.21493
ENSACAT00000025190	SLC8A3	2.30209	4.55555	3.91045	0.0609586	0.619951	1.21496
ENSACAT00000005985	RAB7A	-0.394158	5.71008	3.77148	0.0611277	0.621149	1.21376
ENSACAT00000030443		1.8057	2.67904	3.85659	0.0614214	0.621717	1.21168
ENSACAT00000008646		-1.47447	0.797948	3.75533	0.0616541	0.621717	1.21004
ENSACAT00000012232		0.64544	4.27066	3.75231	0.0617533	0.621717	1.20934
ENSACAT00000002673		-0.576929	3.18811	3.75138	0.0617838	0.621717	1.20913
ENSACAT00000015539	COL3A1	0.729908	6.35575	3.78826	0.0614268	0.621717	1.21164
ENSACAT00000009936	ECH1	-0.547725	8.71433	3.75385	0.0617025	0.621717	1.2097
ENSACAT00000013208	FAM20A	0.445265	7.08734	3.75409	0.0616948	0.621717	1.20975
ENSACAT00000001525	KCNS3	2.31993	3.15058	3.88533	0.0615782	0.621717	1.21057
ENSACAT00000001490	MDH2	0.564547	8.24735	3.76732	0.0612627	0.621717	1.2128
ENSACAT00000001967	NAPRT	-0.723961	5.64839	3.78379	0.0614335	0.621717	1.21159
ENSACAT00000007528	NPSR1	-0.971018	1.98021	3.75318	0.0617245	0.621717	1.20954
ENSACAT00000014637	PSMA3	0.909046	5.23477	3.82114	0.0615551	0.621717	1.21074
ENSACAT00000016220	SEC14L1	0.689784	4.1297	3.7551	0.0616615	0.621717	1.20999
ENSACAT00000015011	NRN1	-1.3745	2.37832	3.79111	0.0618423	0.621841	1.20871
ENSACAT00000029447		0.655416	7.66703	3.74941	0.0618984	0.621941	1.20832
ENSACAT00000006379		0.791068	3.52956	3.74537	0.0619812	0.622228	1.20774
ENSACAT00000002463	CDC6	-1.33964	1.10753	3.74421	0.0620194	0.622228	1.20747
ENSACAT00000007824		0.751283	2.53399	3.74009	0.0621557	0.62313	1.20652
ENSACAT00000012611		-0.81601	2.85146	3.73819	0.0622185	0.623296	1.20608
ENSACAT00000030026		0.728797	2.46081	3.73185	0.0624287	0.624023	1.20462
ENSACAT00000001144	EDRF1	0.891522	2.97767	3.72807	0.0625544	0.624023	1.20374
ENSACAT00000006897	GFM1	0.649019	4.9619	3.72913	0.0625692	0.624023	1.20364
ENSACAT00000006958	NAP1L1	0.467771	6.30044	3.72999	0.0624906	0.624023	1.20419
ENSACAT00000004659	RASAL1	1.12625	1.93932	3.73433	0.0623464	0.624023	1.20519
ENSACAT00000007557	RPS19BP1	0.5912	4.25354	3.73119	0.0624506	0.624023	1.20446
ENSACAT00000005398		0.544761	6.68667	3.72039	0.0628105	0.624135	1.20197
ENSACAT00000030062		1.19553	0.729544	3.72412	0.0626859	0.624135	1.20283
ENSACAT00000005013		0.547856	4.92722	3.7208	0.0627969	0.624135	1.20206
ENSACAT00000009081		0.956991	5.08775	3.79104	0.0628065	0.624135	1.202
ENSACAT00000006127	ZNF384	-0.596106	5.08662	3.72034	0.0628122	0.624135	1.20196
ENSACAT00000011611		-0.676693	3.01206	3.71748	0.0629081	0.624339	1.20129
ENSACAT00000000943		-0.821997	2.78756	3.71323	0.0630506	0.624339	1.20031
ENSACAT00000001823		-0.683048	5.14855	3.7199	0.0632964	0.624339	1.19862
ENSACAT00000014612		-0.595716	4.2016	3.70635	0.0632821	0.624339	1.19872
ENSACAT00000004437	ACAT2	1.16932	6.7817	3.81741	0.0629406	0.624339	1.20107
ENSACAT00000007718	COTL1	-0.913895	1.79926	3.7073	0.0632502	0.624339	1.19894
ENSACAT00000003209	GTF3A	0.439209	3.74341	3.71119	0.0631191	0.624339	1.19984
ENSACAT00000008310	SPHK1	-0.76271	3.33982	3.715	0.0629912	0.624339	1.20072
ENSACAT00000000953	UFD1	-0.483468	5.53043	3.70846	0.0632112	0.624339	1.19921
ENSACAT00000003951	WBP2NL	-0.403847	4.70464	3.70697	0.0632613	0.624339	1.19886
ENSACAT00000022863		-0.818352	3.9944	3.72218	0.0633787	0.624693	1.19806
ENSACAT00000014549		-0.820907	1.85716	3.69638	0.0636194	0.626507	1.19641
ENSACAT00000016702	CHMP7	-0.58432	3.88049	3.69531	0.0636558	0.626507	1.19616
ENSACAT00000010046		-0.462452	5.80093	3.68782	0.0639106	0.627083	1.19443
ENSACAT00000026769	ABCB11	0.56571	5.92243	3.68743	0.0639239	0.627083	1.19434
ENSACAT00000013510	FAM221A	-0.753454	4.06004	3.68768	0.0639472	0.627083	1.19418
ENSACAT00000004840	GRAMD1B	1.06765	1.17475	3.69173	0.0637774	0.627083	1.19533
ENSACAT00000014514	SLC15A5	-0.894315	1.92571	3.68867	0.0638816	0.627083	1.19462
ENSACAT00000006079		0.615385	4.28754	3.68166	0.0641211	0.628137	1.193
ENSACAT00000030519		0.823443	4.42576	3.70927	0.0641703	0.628137	1.19267
ENSACAT00000013918		1.31008	6.88564	3.788	0.0642817	0.628137	1.19191
ENSACAT00000016610		-0.403386	9.40861	3.67515	0.064344	0.628137	1.19149
ENSACAT00000013473		0.447409	8.97909	3.67453	0.0643656	0.628137	1.19135
ENSACAT00000004826		-0.907913	3.70235	3.69935	0.0644279	0.628137	1.19093
ENSACAT00000025481		0.972295	2.15056	3.67566	0.0643266	0.628137	1.19161
ENSACAT00000007233	KIF5B	-0.563451	3.5851	3.67393	0.0643863	0.628137	1.19121
ENSACAT00000005687		0.665145	2.23132	3.66905	0.0645541	0.628457	1.19008
ENSACAT00000010892	TMEM140	-1.23147	1.23347	3.66952	0.0645381	0.628457	1.19018
ENSACAT00000028273	LETMD1	-0.792313	3.36736	3.66305	0.0647615	0.630021	1.18868
ENSACAT00000013325		0.559304	10.0903	3.65821	0.0649292	0.630757	1.18756
ENSACAT00000003614	ITPRID2	-0.448618	4.34393	3.65762	0.0649495	0.630757	1.18742
ENSACAT00000016337	PLD1	0.707765	2.85189	3.65681	0.0649777	0.630757	1.18724
ENSACAT00000026147		-0.785386	3.2397	3.65275	0.0651189	0.630757	1.18629
ENSACAT00000000175		0.636981	4.60782	3.65143	0.0651651	0.630757	1.18598
ENSACAT00000012498	EDEM1	-0.557661	4.22371	3.65362	0.0650888	0.630757	1.18649
ENSACAT00000008746	METTL4	0.512659	3.15884	3.65456	0.0650559	0.630757	1.18671
ENSACAT00000000423		-0.710863	3.3883	3.64517	0.0653835	0.631157	1.18453
ENSACAT00000029142		0.712697	2.70549	3.64488	0.0653939	0.631157	1.18446
ENSACAT00000011589	LRRC43	0.599644	4.06704	3.64492	0.0653924	0.631157	1.18447
ENSACAT00000002131	PPP1CC	-0.361457	5.31126	3.64793	0.0652872	0.631157	1.18517
ENSACAT00000014717	PNRC1	0.603683	3.48465	3.63905	0.0655981	0.632674	1.18311
ENSACAT00000000406		-0.55178	3.45594	3.63077	0.0658894	0.634658	1.18118
ENSACAT00000008480	SMAP1	0.499979	3.96158	3.63053	0.0658981	0.634658	1.18113
ENSACAT00000010817	ERP27	1.31489	1.69722	3.62722	0.0660149	0.635328	1.18036
ENSACAT00000008331		-0.62413	3.31111	3.62275	0.066173	0.636273	1.17932
ENSACAT00000013466	GALC	-0.611461	3.74681	3.62178	0.0662075	0.636273	1.17909
ENSACAT00000006903		-0.672261	2.72687	3.60856	0.0666786	0.636562	1.17601
ENSACAT00000008933		-0.42557	4.5812	3.59716	0.0670876	0.636562	1.17336
ENSACAT00000016249		0.671887	6.62002	3.60598	0.0672029	0.636562	1.17261
ENSACAT00000008603		0.4871	6.57592	3.58583	0.067497	0.636562	1.17072
ENSACAT00000017061		0.836912	1.996	3.58348	0.0675822	0.636562	1.17017
ENSACAT00000001543		-0.841606	2.32418	3.58123	0.0676637	0.636562	1.16964
ENSACAT00000005629		-0.640925	3.5655	3.58108	0.0676693	0.636562	1.16961
ENSACAT00000000789		1.25035	1.03798	3.58062	0.067686	0.636562	1.1695
ENSACAT00000005458		2.52323	1.03221	3.62817	0.0680449	0.636562	1.1672
ENSACAT00000013750		-0.567314	3.5874	3.57034	0.0680612	0.636562	1.1671
ENSACAT00000006031		-0.449521	5.46445	3.55617	0.0685819	0.636562	1.16379
ENSACAT00000016307		1.78851	8.87919	3.67344	0.0686187	0.636562	1.16356
ENSACAT00000001374		0.650778	3.73238	3.55195	0.0687376	0.636562	1.16281
ENSACAT00000012078		0.386025	5.13029	3.54617	0.0689518	0.636562	1.16145
ENSACAT00000029262		0.720371	3.32336	3.54456	0.0690117	0.636562	1.16108
ENSACAT00000014742		-0.469792	5.82964	3.54246	0.0690899	0.636562	1.16059
ENSACAT00000015321		1.06811	1.73731	3.54154	0.069124	0.636562	1.16037
ENSACAT00000030488		-1.17451	1.62425	3.53907	0.0692162	0.636562	1.15979
ENSACAT00000012755		0.392253	5.94839	3.61143	0.0665757	0.636562	1.17668
ENSACAT00000010049		-0.861882	3.4319	3.60811	0.0666947	0.636562	1.17591
ENSACAT00000010978		1.47391	2.97198	3.68156	0.066824	0.636562	1.17507
ENSACAT00000029676		0.536788	5.6197	3.5978	0.0670644	0.636562	1.17351
ENSACAT00000000986		-0.714548	3.30039	3.58162	0.0676498	0.636562	1.16973
ENSACAT00000027946		1.29824	1.0055	3.57354	0.0679442	0.636562	1.16785
ENSACAT00000009362		0.671251	3.73829	3.56816	0.068141	0.636562	1.16659
ENSACAT00000013678		-0.52761	4.14642	3.56715	0.0681777	0.636562	1.16636
ENSACAT00000017324		0.534682	4.03155	3.56382	0.0683001	0.636562	1.16558
ENSACAT00000001219		1.42956	5.00275	3.66883	0.0685252	0.636562	1.16415
ENSACAT00000014365		0.680645	3.89554	3.55723	0.0685426	0.636562	1.16404
ENSACAT00000025763		0.461694	8.32934	3.55697	0.0685521	0.636562	1.16398
ENSACAT00000009487		0.950918	6.67698	3.6216	0.0687402	0.636562	1.16279
ENSACAT00000026253		0.556304	5.38394	3.55064	0.0687863	0.636562	1.1625
ENSACAT00000002632		0.483577	5.58924	3.54988	0.0688143	0.636562	1.16232
ENSACAT00000015554	ABCA12	0.746637	2.35589	3.61354	0.0665008	0.636562	1.17717
ENSACAT00000006096	ACBD3	0.392433	4.94646	3.54102	0.0691436	0.636562	1.16025
ENSACAT00000002266	ANKMY1	-0.817721	2.40494	3.55482	0.0686318	0.636562	1.16347
ENSACAT00000006326	ANKRD39	1.10028	2.22909	3.61868	0.0663178	0.636562	1.17837
ENSACAT00000011877	DUSP6	0.520416	4.39514	3.58648	0.0674734	0.636562	1.17087
ENSACAT00000004692	ETV6	-1.08512	1.14654	3.54411	0.0690286	0.636562	1.16097
ENSACAT00000004750	EZR	-0.461855	7.11137	3.55971	0.0684514	0.636562	1.16462
ENSACAT00000009688	FAIM	-0.64816	3.76639	3.59188	0.067278	0.636562	1.17213
ENSACAT00000007394	FAM114A1	0.64276	7.81077	3.55126	0.0688271	0.636562	1.16224
ENSACAT00000014572	FAM151A	1.48831	0.785885	3.58049	0.0676906	0.636562	1.16947
ENSACAT00000010682	LRRTM3	0.524548	3.48709	3.55113	0.068768	0.636562	1.16261
ENSACAT00000004954	LSS	0.96832	4.38853	3.63858	0.0676064	0.636562	1.17001
ENSACAT00000017993	MAOA	0.386423	6.60991	3.612	0.0665557	0.636562	1.17681
ENSACAT00000029100	MT-ATP6	0.635416	9.29929	3.60325	0.0668688	0.636562	1.17478
ENSACAT00000004868	MYEF2	0.49648	6.77777	3.58328	0.0675895	0.636562	1.17012
ENSACAT00000017875	NFIB	1.10306	1.72725	3.54022	0.0691734	0.636562	1.16006
ENSACAT00000006332	NOP16	0.497916	5.43361	3.59043	0.0673302	0.636562	1.17179
ENSACAT00000013740	PSMC3IP	-0.59085	3.69484	3.59282	0.0672439	0.636562	1.17235
ENSACAT00000004302	RABGGTA	-0.447065	4.53462	3.55074	0.0687824	0.636562	1.16252
ENSACAT00000013316	RAF1	-0.881559	2.07765	3.56385	0.0682991	0.636562	1.16559
ENSACAT00000011889	RIOK2	0.409703	5.66078	3.54692	0.0689241	0.636562	1.16163
ENSACAT00000003343	RNASEH2A	-0.722358	3.26164	3.58126	0.0676626	0.636562	1.16965
ENSACAT00000005164	RSAD1	-1.81419	1.2199	3.61673	0.066387	0.636562	1.17792
ENSACAT00000016697	SEMA4D	0.739337	3.89761	3.59189	0.0672775	0.636562	1.17213
ENSACAT00000010515	THEMIS	-0.845656	1.69442	3.54476	0.0690042	0.636562	1.16112
ENSACAT00000014439	TMEM132C	0.486461	4.53024	3.57532	0.067879	0.636562	1.16826
ENSACAT00000011798	twist1	0.942125	2.95651	3.56579	0.0685041	0.636562	1.16428
ENSACAT00000013736	VSX1	0.638407	3.2039	3.54776	0.0688929	0.636562	1.16183
ENSACAT00000009195	YJU2B	0.418427	6.65088	3.61481	0.0664552	0.636562	1.17747
ENSACAT00000007956	ZFR	-0.366383	4.98264	3.57113	0.0680321	0.636562	1.16729
ENSACAT00000003447		0.737087	2.14927	3.53662	0.0693076	0.636968	1.15922
ENSACAT00000000811	F8	-0.583145	3.56263	3.53482	0.0693749	0.637151	1.1588
ENSACAT00000000245	ROCK2	-0.421521	5.76084	3.53238	0.0694663	0.637556	1.15823
ENSACAT00000026427		1.54477	0.315258	3.52546	0.0697259	0.638909	1.15661
ENSACAT00000017847		1.02857	2.99127	3.54943	0.0697561	0.638909	1.15642
ENSACAT00000005995	ASMTL	-0.52446	6.37795	3.52567	0.0697179	0.638909	1.15666
ENSACAT00000023373		-1.20937	1.04325	3.51884	0.069975	0.639016	1.15506
ENSACAT00000005887		-1.82089	0.58346	3.51383	0.0701647	0.639016	1.15388
ENSACAT00000001586		0.850012	2.2811	3.50457	0.0705164	0.639016	1.15171
ENSACAT00000009119		0.638611	2.89001	3.50438	0.0705233	0.639016	1.15167
ENSACAT00000008775		1.00638	1.85652	3.50231	0.0706025	0.639016	1.15118
ENSACAT00000027115		-0.598292	5.26491	3.50199	0.070647	0.639016	1.15091
ENSACAT00000008280		-1.12788	1.10776	3.49925	0.0707193	0.639016	1.15046
ENSACAT00000029361		0.959889	0.975285	3.49806	0.0707644	0.639016	1.15018
ENSACAT00000015083		-0.504185	4.2335	3.51178	0.0702424	0.639016	1.1534
ENSACAT00000005904	C1orf74	-1.55444	0.723497	3.50738	0.0704093	0.639016	1.15237
ENSACAT00000009249	ERG	-0.678252	2.3939	3.52274	0.0698282	0.639016	1.15597
ENSACAT00000002780	FYTTD1	0.40729	4.07432	3.49924	0.0707195	0.639016	1.15046
ENSACAT00000005490	GID8	-0.759062	2.32791	3.50701	0.0704235	0.639016	1.15228
ENSACAT00000000933	MAMDC2	-2.27622	0.760494	3.51091	0.0704166	0.639016	1.15232
ENSACAT00000016808	PPP5C	0.629793	4.35797	3.49933	0.0707162	0.639016	1.15048
ENSACAT00000002651	QSER1	-0.573958	3.16579	3.49975	0.0707001	0.639016	1.15058
ENSACAT00000012044	SKIV2L	0.540162	5.46347	3.50841	0.0703703	0.639016	1.15261
ENSACAT00000012219	SLC9A7	-0.561908	4.89298	3.50981	0.070317	0.639016	1.15294
ENSACAT00000016399	STAB2	0.472734	4.30168	3.51274	0.0702057	0.639016	1.15363
ENSACAT00000030592	THBS1	-0.437356	4.49436	3.51406	0.070156	0.639016	1.15394
ENSACAT00000017228	TNNI3	1.09808	1.92262	3.51568	0.0700946	0.639016	1.15432
ENSACAT00000003062	BYSL	-0.487783	5.42544	3.49652	0.0708236	0.639121	1.14982
ENSACAT00000017461		-0.486577	3.54457	3.4947	0.0708932	0.639321	1.1494
ENSACAT00000013804		0.438926	6.99037	3.4934	0.0709429	0.639341	1.14909
ENSACAT00000021022		1.19823	0.823835	3.49113	0.0710299	0.639396	1.14856
ENSACAT00000014121	RPAP1	1.06254	4.84626	3.57326	0.0710439	0.639396	1.14847
ENSACAT00000001018		-0.68552	2.96859	3.48844	0.0711335	0.639535	1.14793
ENSACAT00000023798		0.56869	5.78076	3.48692	0.0711919	0.639535	1.14757
ENSACAT00000016006		-0.403603	6.34226	3.48445	0.0712869	0.639535	1.14699
ENSACAT00000005085		0.948831	6.7097	3.55113	0.0713597	0.639535	1.14655
ENSACAT00000004909		0.859635	5.94996	3.53134	0.0716336	0.639535	1.14488
ENSACAT00000015528		0.522456	4.20332	3.47528	0.0716413	0.639535	1.14484
ENSACAT00000011916	C3orf20	0.870805	2.41793	3.47603	0.0716124	0.639535	1.14501
ENSACAT00000015607	CEBPB	-0.634183	7.08463	3.48057	0.071677	0.639535	1.14462
ENSACAT00000017396	CLSPN	0.821041	3.01987	3.483	0.071343	0.639535	1.14665
ENSACAT00000016667	MYBL1	-2.8557	6.00301	3.59638	0.0715115	0.639535	1.14562
ENSACAT00000028882	POLR2M	-0.708974	4.22545	3.48149	0.0715258	0.639535	1.14554
ENSACAT00000002681	RLIM	-0.424904	5.94492	3.47517	0.0716456	0.639535	1.14481
ENSACAT00000015735	SLC26A11	-0.827155	2.19318	3.47461	0.0716676	0.639535	1.14468
ENSACAT00000011666	PTPRN2	0.502557	4.42998	3.47291	0.0717335	0.639616	1.14428
ENSACAT00000004961		1.44267	3.25647	3.54892	0.0718394	0.639712	1.14364
ENSACAT00000012378	ANK1	0.641356	4.57889	3.4711	0.0718036	0.639712	1.14385
ENSACAT00000026662		-0.58137	6.6829	3.46666	0.0719766	0.640088	1.14281
ENSACAT00000022220		-1.07086	3.26475	3.50811	0.0719516	0.640088	1.14296
ENSACAT00000014733		0.425625	5.34673	3.46131	0.0721854	0.640943	1.14155
ENSACAT00000003267	CASQ2	1.15733	2.93905	3.50085	0.0722155	0.640943	1.14137
ENSACAT00000006320	TATDN3	-0.819911	2.71695	3.46219	0.0721508	0.640943	1.14176
ENSACAT00000004570		-0.564218	4.25367	3.45742	0.0723376	0.641244	1.14064
ENSACAT00000016846	DOCK6	0.98519	2.2615	3.45724	0.0723447	0.641244	1.14059
ENSACAT00000003481		-0.538004	4.03141	3.45513	0.0724274	0.641554	1.1401
ENSACAT00000001309		-0.516542	3.18611	3.44969	0.072641	0.641607	1.13882
ENSACAT00000007953		0.928797	3.35127	3.46797	0.072686	0.641607	1.13855
ENSACAT00000011835		1.18529	1.21377	3.44771	0.0727193	0.641607	1.13835
ENSACAT00000011354	CTPS2	-0.531113	3.98995	3.45242	0.0725336	0.641607	1.13946
ENSACAT00000003115	MLEC	0.723312	4.49776	3.46657	0.0725337	0.641607	1.13946
ENSACAT00000005045	SDSL	0.440231	5.99287	3.44855	0.0726861	0.641607	1.13855
ENSACAT00000009321		0.85207	6.6489	3.49384	0.0729103	0.642871	1.13721
ENSACAT00000009742		0.442657	5.24082	3.4409	0.0729881	0.643136	1.13675
ENSACAT00000017527		-1.13908	1.36692	3.43823	0.073094	0.643648	1.13612
ENSACAT00000006674		0.602843	3.50725	3.43504	0.0732206	0.643922	1.13537
ENSACAT00000004666		-0.579907	3.12338	3.42965	0.0734352	0.643922	1.1341
ENSACAT00000017425	DIO2	2.5036	1.34908	3.46205	0.0733639	0.643922	1.13452
ENSACAT00000015805	HMGXB3	-0.818735	2.302	3.42949	0.0734414	0.643922	1.13406
ENSACAT00000000889	LIPT1	-1.28127	1.22416	3.43148	0.0733619	0.643922	1.13453
ENSACAT00000001326	PIP5K1B	-1.46925	0.713695	3.43058	0.0733978	0.643922	1.13432
ENSACAT00000014090	SLC37A4	-0.609427	8.5811	3.42903	0.0734599	0.643922	1.13395
ENSACAT00000001557		0.900051	2.63874	3.4227	0.0737127	0.645063	1.13246
ENSACAT00000001093		1.11647	1.72355	3.4218	0.0737488	0.645063	1.13225
ENSACAT00000003340		1.57196	9.57496	3.5216	0.0740204	0.645063	1.13065
ENSACAT00000010438		-0.825775	4.58065	3.4464	0.0741994	0.645063	1.1296
ENSACAT00000030698		1.01056	1.68155	3.41024	0.0742131	0.645063	1.12952
ENSACAT00000003215		-0.539243	4.0327	3.39705	0.0747472	0.645063	1.12641
ENSACAT00000004016		-0.842938	3.1411	3.3975	0.0747696	0.645063	1.12627
ENSACAT00000013364		0.748787	4.93048	3.42321	0.0747987	0.645063	1.12611
ENSACAT00000015740		-0.914237	3.82381	3.42174	0.0750753	0.645063	1.1245
ENSACAT00000006752		-0.605221	4.54677	3.42092	0.0737837	0.645063	1.13204
ENSACAT00000007389		-0.498803	3.26616	3.40852	0.0742825	0.645063	1.12911
ENSACAT00000002182		1.18906	2.17394	3.41178	0.0744302	0.645063	1.12825
ENSACAT00000023031		-1.34481	0.933753	3.39231	0.0749404	0.645063	1.12528
ENSACAT00000028375		0.778999	2.6208	3.38984	0.0750413	0.645063	1.1247
ENSACAT00000000783	ATG4B	-0.954743	1.79966	3.39005	0.0750327	0.645063	1.12475
ENSACAT00000001254	C1D	-0.919053	2.34287	3.39106	0.0749913	0.645063	1.12499
ENSACAT00000011162	CDH2	-0.621663	4.3754	3.40456	0.0744427	0.645063	1.12818
ENSACAT00000003379	DAP3	0.493342	5.11304	3.39993	0.0746303	0.645063	1.12708
ENSACAT00000009970	DENND2B	0.423125	5.0957	3.38963	0.0750496	0.645063	1.12465
ENSACAT00000004287	FAM149B1	-0.636816	3.1205	3.39941	0.0746516	0.645063	1.12696
ENSACAT00000001279	HSF2	-0.647782	3.02	3.39483	0.0748376	0.645063	1.12588
ENSACAT00000024115	MPPED2	0.582663	3.54474	3.41423	0.0740524	0.645063	1.13046
ENSACAT00000013525	MRC2	1.64531	1.59329	3.43797	0.0742598	0.645063	1.12925
ENSACAT00000006644	NFXL1	0.485524	4.20143	3.41143	0.0741653	0.645063	1.1298
ENSACAT00000015726	OGFOD2	-0.900647	1.73061	3.39356	0.0748893	0.645063	1.12558
ENSACAT00000010776	PRDM2	0.352475	6.68372	3.39321	0.0749035	0.645063	1.1255
ENSACAT00000006128	PSAT1	1.06079	8.36254	3.48961	0.0740806	0.645063	1.1303
ENSACAT00000015359	RIC8B	-0.565702	3.22227	3.39184	0.0749595	0.645063	1.12517
ENSACAT00000012086	RP2	-0.708563	2.92144	3.39114	0.0749879	0.645063	1.12501
ENSACAT00000003448	VPS18	-0.512852	3.59291	3.40108	0.0745837	0.645063	1.12736
ENSACAT00000003061	ZFYVE27	-0.710075	2.67834	3.41851	0.0738804	0.645063	1.13147
ENSACAT00000015035		0.594605	3.08805	3.38444	0.0752621	0.646229	1.12342
ENSACAT00000011691	AP2S1	0.45569	4.94084	3.38334	0.075307	0.646229	1.12316
ENSACAT00000008994		0.486043	5.99006	3.37621	0.0756003	0.646309	1.12148
ENSACAT00000024078		-0.811092	8.4818	3.41472	0.0755618	0.646309	1.1217
ENSACAT00000007495	JCAD	0.479079	6.96365	3.37494	0.0756523	0.646309	1.12118
ENSACAT00000017190	KCNJ8	0.566147	2.75598	3.38007	0.0754413	0.646309	1.12239
ENSACAT00000009697	MTFP1	-0.937734	3.72681	3.40078	0.0756148	0.646309	1.12139
ENSACAT00000013085	PDIA6	1.01151	6.96231	3.45419	0.0754553	0.646309	1.12231
ENSACAT00000010643	PPP1R27	1.09093	2.4401	3.38811	0.0755721	0.646309	1.12164
ENSACAT00000005161	UGGT1	0.761944	3.25534	3.37076	0.0758248	0.647372	1.12019
ENSACAT00000030780		-0.730188	2.79521	3.36937	0.0758825	0.647453	1.11986
ENSACAT00000005320		-0.934967	1.93956	3.36626	0.0760112	0.647783	1.11912
ENSACAT00000013690		0.604067	3.47488	3.36369	0.0761178	0.647783	1.11851
ENSACAT00000000456		-0.789475	2.55266	3.36263	0.0761616	0.647783	1.11826
ENSACAT00000030445		0.409251	4.79253	3.36489	0.076068	0.647783	1.1188
ENSACAT00000011450	AGK	0.598205	3.99798	3.36476	0.0760731	0.647783	1.11877
ENSACAT00000014264	PLXND1	-0.617387	3.92356	3.35888	0.0763177	0.6487	1.11737
ENSACAT00000011584	PIGN	-0.981062	3.36367	3.37699	0.0767084	0.65161	1.11516
ENSACAT00000017519	WNT5A	0.621145	3.459	3.34803	0.0767708	0.651729	1.1148
ENSACAT00000009434		0.553852	2.91764	3.34287	0.0769871	0.653154	1.11358
ENSACAT00000017739		1.08226	4.39875	3.41416	0.0770865	0.653584	1.11302
ENSACAT00000003242		0.332539	7.16905	3.33371	0.0773735	0.65421	1.11141
ENSACAT00000013414	DEGS2	1.72714	0.522606	3.34995	0.0773356	0.65421	1.11162
ENSACAT00000015269	HEATR5A	0.689838	2.62145	3.33567	0.0772904	0.65421	1.11187
ENSACAT00000005446	IRF8	-0.914433	3.0478	3.34431	0.0772794	0.65421	1.11194
ENSACAT00000006246	NFKB2	-0.434859	4.31362	3.333	0.0774032	0.65421	1.11124
ENSACAT00000008984		-0.598062	3.86652	3.32883	0.07758	0.655293	1.11025
ENSACAT00000006177		1.21872	8.15527	3.41475	0.07769	0.655592	1.10963
ENSACAT00000003852		2.00805	1.07465	3.34373	0.0779782	0.655592	1.10803
ENSACAT00000002307		0.838779	2.00158	3.31525	0.0781582	0.655592	1.10703
ENSACAT00000007701		-1.62327	1.07199	3.35137	0.0783213	0.655592	1.10612
ENSACAT00000011646		-0.881213	1.79919	3.30445	0.0786213	0.655592	1.10446
ENSACAT00000002558		-1.16504	1.84475	3.30377	0.0786509	0.655592	1.1043
ENSACAT00000005979		-0.51583	4.76206	3.30305	0.0786818	0.655592	1.10413
ENSACAT00000030682		2.06758	7.22562	3.43164	0.0777498	0.655592	1.1093
ENSACAT00000024588		-0.854708	2.66814	3.31247	0.0782771	0.655592	1.10637
ENSACAT00000017133		-0.522209	3.68957	3.31037	0.0783673	0.655592	1.10587
ENSACAT00000027283		-3.00878	0.224942	3.35951	0.078784	0.655592	1.10356
ENSACAT00000008750	CTSS	-0.681542	6.06046	3.33201	0.0784199	0.655592	1.10557
ENSACAT00000010186	DCXR	-0.507569	7.79783	3.30231	0.0787138	0.655592	1.10395
ENSACAT00000012637	IRS4	0.47221	4.39864	3.31707	0.0780804	0.655592	1.10746
ENSACAT00000009351	MAP1LC3A	0.587154	6.88486	3.3141	0.0782072	0.655592	1.10675
ENSACAT00000001293	OPTN	-0.350092	5.79618	3.3012	0.0787614	0.655592	1.10369
ENSACAT00000003652	PCCA	0.49277	4.25494	3.32102	0.077912	0.655592	1.1084
ENSACAT00000029121	PTPN2	-0.670946	2.68046	3.31247	0.078277	0.655592	1.10637
ENSACAT00000003283	QKI	-0.413905	4.37453	3.30976	0.0783933	0.655592	1.10572
ENSACAT00000015706	RNF213	-0.649042	3.41759	3.30727	0.0785004	0.655592	1.10513
ENSACAT00000010297	RUFY2	0.542061	5.89651	3.31672	0.0780954	0.655592	1.10737
ENSACAT00000001474	SEPTIN2	0.667226	2.43664	3.30341	0.0786663	0.655592	1.10421
ENSACAT00000005389	SLC16A14	1.15774	2.5413	3.33698	0.0783671	0.655592	1.10587
ENSACAT00000000624	SMURF2	0.636678	2.65439	3.31833	0.0780268	0.655592	1.10776
ENSACAT00000013199	CYP27B1	1.58035	0.288838	3.29753	0.0789199	0.656241	1.10281
ENSACAT00000002748	LRCH3	-0.718419	2.04568	3.29542	0.0790114	0.656241	1.10231
ENSACAT00000007345	NUDT21	0.408976	5.53874	3.29443	0.0790543	0.656241	1.10207
ENSACAT00000003444	OAF	-1.26055	1.58528	3.29436	0.0790569	0.656241	1.10206
ENSACAT00000015199		-0.48598	4.66714	3.28768	0.0793471	0.656926	1.10047
ENSACAT00000008225		0.545045	3.94393	3.28644	0.0794011	0.656926	1.10017
ENSACAT00000018026		-1.04014	1.93348	3.28579	0.0794294	0.656926	1.10002
ENSACAT00000003262		0.783192	3.10406	3.28562	0.0794369	0.656926	1.09998
ENSACAT00000030404		1.00257	1.71856	3.27971	0.0796947	0.656926	1.09857
ENSACAT00000008944		-1.29081	1.49613	3.27544	0.0798812	0.656926	1.09756
ENSACAT00000029919		-0.75669	2.44539	3.27458	0.0799191	0.656926	1.09735
ENSACAT00000014420		-0.502295	3.66223	3.27434	0.0799296	0.656926	1.09729
ENSACAT00000013030		0.86628	1.85046	3.27075	0.0800874	0.656926	1.09644
ENSACAT00000002782		-1.27398	1.14623	3.26973	0.080132	0.656926	1.09619
ENSACAT00000009797		-0.448513	4.81238	3.269	0.0801641	0.656926	1.09602
ENSACAT00000013508		0.448807	7.93074	3.28863	0.0793056	0.656926	1.1007
ENSACAT00000029286		0.416085	4.21349	3.28088	0.0796433	0.656926	1.09885
ENSACAT00000013460		-0.638964	2.71317	3.28049	0.0796605	0.656926	1.09876
ENSACAT00000013225		0.735211	2.23851	3.27223	0.0800221	0.656926	1.09679
ENSACAT00000002584		-0.644049	5.52616	3.28231	0.0801248	0.656926	1.09623
ENSACAT00000030873		-0.321724	7.89941	3.26975	0.0801311	0.656926	1.0962
ENSACAT00000010737	ACADL	0.457018	5.38465	3.27495	0.0799029	0.656926	1.09744
ENSACAT00000014224	L3MBTL3	0.454474	4.25424	3.28659	0.0793945	0.656926	1.10021
ENSACAT00000015691	RASGRF1	1.19332	0.976115	3.26916	0.0801573	0.656926	1.09606
ENSACAT00000006501	SCLY	0.676083	3.23738	3.27668	0.0798272	0.656926	1.09785
ENSACAT00000029151		0.46907	6.79846	3.26503	0.080339	0.657959	1.09507
ENSACAT00000008427	FAIM2	0.616223	3.4198	3.26115	0.0805106	0.658081	1.09415
ENSACAT00000007814	GRK2	-0.43126	4.45532	3.26111	0.0805121	0.658081	1.09414
ENSACAT00000012825	SEC24B	-0.74012	2.84962	3.26091	0.080521	0.658081	1.09409
ENSACAT00000009817	SLCO2A1	0.618546	7.55442	3.2629	0.0805495	0.658081	1.09394
ENSACAT00000000680	ANKRD22	-0.736658	2.48852	3.25788	0.0806553	0.658147	1.09337
ENSACAT00000007022	FAM53C	-0.600282	3.9131	3.25816	0.0806427	0.658147	1.09343
ENSACAT00000022614		0.41649	5.58132	3.25674	0.0807057	0.65816	1.0931
ENSACAT00000008281		-1.02531	1.3891	3.25358	0.0808459	0.658773	1.09234
ENSACAT00000008212		0.846214	2.22548	3.25284	0.0808788	0.658773	1.09217
ENSACAT00000029702		-1.75433	0.800557	3.25062	0.0809777	0.658826	1.09163
ENSACAT00000008247	DPYSL5	0.492526	3.84156	3.25049	0.0809832	0.658826	1.09161
ENSACAT00000000476		0.691859	3.06141	3.24406	0.08127	0.65973	1.09007
ENSACAT00000007143		1.49288	0.586444	3.24283	0.081325	0.65973	1.08978
ENSACAT00000014928		-0.578306	3.72835	3.23613	0.0816252	0.65973	1.08818
ENSACAT00000010075		0.622027	4.36111	3.23595	0.0816332	0.65973	1.08813
ENSACAT00000028292		-0.918644	1.93738	3.23638	0.0816139	0.65973	1.08824
ENSACAT00000011989	CACNA2D3	0.460783	5.33619	3.23907	0.0814932	0.65973	1.08888
ENSACAT00000012291	HDAC2	-0.480502	4.11399	3.24476	0.0812388	0.65973	1.09024
ENSACAT00000008868	PRLR	1.15466	1.34444	3.2412	0.081398	0.65973	1.08939
ENSACAT00000014319	RBBP5	0.820087	4.92461	3.27849	0.0815272	0.65973	1.0887
ENSACAT00000001723	SH3GLB1	-0.851069	2.62166	3.24557	0.0812025	0.65973	1.09043
ENSACAT00000000536	SLC37A2	-0.800454	1.82683	3.2399	0.0814561	0.65973	1.08908
ENSACAT00000014850		-2.16793	1.22438	3.26128	0.0819806	0.661311	1.08629
ENSACAT00000030365		0.918579	3.86631	3.25591	0.08215	0.661311	1.08539
ENSACAT00000015051		-0.503744	4.05214	3.22287	0.0822232	0.661311	1.08501
ENSACAT00000001973		0.530063	8.48849	3.21828	0.0824312	0.661311	1.08391
ENSACAT00000029990		2.63255	10.7767	3.31945	0.0824831	0.661311	1.08363
ENSACAT00000014983		-0.543261	3.69121	3.21599	0.0825354	0.661311	1.08336
ENSACAT00000006496		0.906865	2.11334	3.21553	0.0825565	0.661311	1.08325
ENSACAT00000025240		-0.563072	9.23674	3.2095	0.0828312	0.661311	1.08181
ENSACAT00000009320		-0.6882	3.02686	3.20735	0.0829294	0.661311	1.08129
ENSACAT00000004522		0.468839	4.15821	3.20205	0.0831722	0.661311	1.08002
ENSACAT00000000350		-0.441698	4.05791	3.19947	0.0832907	0.661311	1.0794
ENSACAT00000009163		0.430769	6.32673	3.19908	0.0833086	0.661311	1.07931
ENSACAT00000029231		-0.513408	3.31675	3.19692	0.0834076	0.661311	1.07879
ENSACAT00000003605		-0.655398	2.48928	3.19267	0.0836037	0.661311	1.07777
ENSACAT00000011688		-1.82149	2.35483	3.26677	0.0836345	0.661311	1.07761
ENSACAT00000003686		-0.558178	3.74689	3.21795	0.0824464	0.661311	1.08383
ENSACAT00000027809		0.405326	4.7143	3.19931	0.0832979	0.661311	1.07937
ENSACAT00000002674		-0.32315	5.87407	3.19796	0.0833601	0.661311	1.07904
ENSACAT00000030785		-0.628652	3.8057	3.19743	0.0833841	0.661311	1.07892
ENSACAT00000030321		1.15813	1.20338	3.19068	0.0836953	0.661311	1.0773
ENSACAT00000004337	ANP32B	0.386895	8.99792	3.19172	0.0836475	0.661311	1.07755
ENSACAT00000018041	ATP6V1H	-0.502145	3.85383	3.21976	0.0823644	0.661311	1.08426
ENSACAT00000013429	BRCA1	0.572414	3.37191	3.21573	0.082547	0.661311	1.0833
ENSACAT00000000151	CABLES1	0.440894	5.66596	3.21482	0.0825886	0.661311	1.08308
ENSACAT00000012900	CASP6	-0.795965	3.17645	3.21861	0.0824382	0.661311	1.08387
ENSACAT00000009587	CHST2	0.725615	3.13952	3.2036	0.0831011	0.661311	1.08039
ENSACAT00000015413	DLD	0.619704	3.28629	3.19632	0.0834356	0.661311	1.07865
ENSACAT00000003745	ENTPD7	-0.775045	3.91116	3.22423	0.082697	0.661311	1.08251
ENSACAT00000010946	GMEB1	-0.810194	1.85838	3.2066	0.0829636	0.661311	1.08111
ENSACAT00000010415	HNRNPD	0.422215	6.21703	3.19337	0.0835712	0.661311	1.07794
ENSACAT00000016013	HSPA9	0.795576	7.3593	3.26112	0.0821052	0.661311	1.08563
ENSACAT00000007396	KLHL15	-1.41904	1.20776	3.19958	0.0832857	0.661311	1.07943
ENSACAT00000012453	LAMTOR3	-0.817763	2.70542	3.21357	0.0826455	0.661311	1.08278
ENSACAT00000016701	MINDY3	-0.476345	2.96331	3.22689	0.0820415	0.661311	1.08597
ENSACAT00000003304	MRPS22	0.452181	4.01326	3.20868	0.0828686	0.661311	1.08161
ENSACAT00000010099	MTSS1	0.480076	4.91071	3.19838	0.0833406	0.661311	1.07914
ENSACAT00000014837	TMEM53	-1.08344	1.0914	3.19305	0.0835862	0.661311	1.07787
ENSACAT00000015192	TOE1	-0.526966	3.97888	3.20227	0.0831619	0.661311	1.08008
ENSACAT00000030141	PPP1R1C	-2.62795	2.7465	3.27943	0.0840431	0.663669	1.0755
ENSACAT00000030820		-0.323604	5.66196	3.17841	0.0842646	0.665029	1.07435
ENSACAT00000026154		1.28202	0.881267	3.17694	0.0843329	0.665178	1.074
ENSACAT00000006825		-1.13125	1.84376	3.17016	0.0846494	0.665197	1.07238
ENSACAT00000028988		1.00195	1.20388	3.17011	0.0846521	0.665197	1.07236
ENSACAT00000003558		0.536738	9.01451	3.16708	0.0847936	0.665197	1.07164
ENSACAT00000025940		-1.21495	0.706133	3.16827	0.084738	0.665197	1.07192
ENSACAT00000023632		0.813508	1.7726	3.16614	0.0848379	0.665197	1.07141
ENSACAT00000000709	CXCR4	-0.96817	1.78107	3.16636	0.0848277	0.665197	1.07146
ENSACAT00000009687	DBNDD1	0.769815	2.44967	3.1708	0.0846194	0.665197	1.07253
ENSACAT00000012866	PCSK1	0.465208	4.31628	3.16527	0.0848788	0.665197	1.0712
ENSACAT00000002095	PRELP	0.686821	3.29116	3.16858	0.0847234	0.665197	1.072
ENSACAT00000002999	SGCG	1.65892	0.492755	3.16792	0.0847544	0.665197	1.07184
ENSACAT00000004872	TPCN1	-0.84023	2.4706	3.16967	0.0846726	0.665197	1.07226
ENSACAT00000014465		0.475143	6.12604	3.16257	0.0850056	0.665803	1.07055
ENSACAT00000001534	MRPL14	-0.563391	4.13053	3.16151	0.0850556	0.665807	1.0703
ENSACAT00000011816		-0.640338	3.9974	3.15745	0.0852468	0.666131	1.06932
ENSACAT00000000054		0.422008	4.72743	3.157	0.0852679	0.666131	1.06921
ENSACAT00000012167	ADGRG2	0.437374	6.20921	3.15643	0.0852949	0.666131	1.06908
ENSACAT00000000756	GNAS	0.379028	5.31053	3.15744	0.0852471	0.666131	1.06932
ENSACAT00000030364		0.640337	4.33428	3.15082	0.0856108	0.666258	1.06747
ENSACAT00000015124		0.482766	6.21908	3.14851	0.0856695	0.666258	1.06717
ENSACAT00000016000		-0.357588	5.36884	3.14815	0.0856865	0.666258	1.06709
ENSACAT00000011625		-0.397011	7.43586	3.148	0.0856939	0.666258	1.06705
ENSACAT00000004293		1.01577	1.57079	3.14587	0.085795	0.666258	1.06654
ENSACAT00000029084	MT-ND1	0.827943	10.259	3.1842	0.0855566	0.666258	1.06775
ENSACAT00000010641	PIP4P2	-0.786597	3.22034	3.14852	0.0856692	0.666258	1.06718
ENSACAT00000004869	STX6	0.775552	1.82	3.14564	0.0858059	0.666258	1.06648
ENSACAT00000012061	TOMM34	-0.893965	1.95132	3.14687	0.0857472	0.666258	1.06678
ENSACAT00000007127	TRIL	-1.17152	0.72636	3.15325	0.0854452	0.666258	1.06831
ENSACAT00000003889		3.43695	2.31273	3.23754	0.0860073	0.666344	1.06546
ENSACAT00000029249		-0.726742	2.70954	3.14116	0.0860192	0.666344	1.0654
ENSACAT00000023727		1.03219	0.945917	3.14026	0.0860617	0.666344	1.06519
ENSACAT00000028942		-1.02132	1.42	3.14021	0.0860644	0.666344	1.06518
ENSACAT00000014947	IL6ST	0.568816	5.37258	3.14272	0.0859701	0.666344	1.06565
ENSACAT00000012094		-0.605213	3.37424	3.13523	0.0863022	0.667309	1.06398
ENSACAT00000006112		-1.0354	1.81283	3.12393	0.0868446	0.667309	1.06126
ENSACAT00000029741		0.559633	6.59484	3.13323	0.0863977	0.667309	1.0635
ENSACAT00000006839		-0.577519	4.82597	3.12825	0.0866368	0.667309	1.0623
ENSACAT00000000284	BPTF	0.473363	6.12771	3.129	0.0866007	0.667309	1.06248
ENSACAT00000014057	COQ9	0.515765	5.38531	3.12787	0.0866551	0.667309	1.06221
ENSACAT00000015996	FAM210B	-0.4959	4.65966	3.12708	0.0866931	0.667309	1.06202
ENSACAT00000010540	FBXL4	-0.699645	2.66407	3.12313	0.0868831	0.667309	1.06106
ENSACAT00000006449	FUBP1	0.508078	6.2862	3.12411	0.086836	0.667309	1.0613
ENSACAT00000011760	FYN	-0.870997	1.92183	3.12588	0.0867505	0.667309	1.06173
ENSACAT00000003397	GNPTG	-0.476809	4.18521	3.13433	0.0863453	0.667309	1.06376
ENSACAT00000012408	KCNJ3	0.646549	3.61311	3.1352	0.0863035	0.667309	1.06397
ENSACAT00000005126	L3MBTL2	0.601045	4.07218	3.12697	0.0866983	0.667309	1.06199
ENSACAT00000007021	RELL1	0.412276	5.45554	3.12675	0.0867089	0.667309	1.06194
ENSACAT00000006165		0.806368	1.85969	3.12028	0.0870205	0.667603	1.06038
ENSACAT00000003101	CNPPD1	-0.641692	5.70624	3.13702	0.087006	0.667603	1.06045
ENSACAT00000015585		-0.442113	4.65267	3.11675	0.0871911	0.667878	1.05953
ENSACAT00000001751		-0.711808	4.5827	3.13465	0.0872069	0.667878	1.05945
ENSACAT00000001041	NUP133	-0.589785	4.13034	3.11783	0.0871389	0.667878	1.05979
ENSACAT00000004566	ZAR1L	-0.430884	5.83297	3.11544	0.0872547	0.667878	1.05921
ENSACAT00000015929	CD36	0.571143	7.67612	3.11429	0.0873103	0.667923	1.05893
ENSACAT00000003247	PWWP2A	-0.497567	4.15469	3.11324	0.0873613	0.667935	1.05868
ENSACAT00000004790	BSDC1	-0.411151	4.95987	3.11082	0.0874786	0.668073	1.0581
ENSACAT00000013234	IKBIP	-1.04932	1.32823	3.11176	0.0874329	0.668073	1.05832
ENSACAT00000009122		-0.50912	3.90627	3.10683	0.0876728	0.669176	1.05714
ENSACAT00000014403	ATP6V0B	-0.458633	5.82922	3.10262	0.0878781	0.670363	1.05612
ENSACAT00000012152		0.587191	3.25535	3.10011	0.0880008	0.670539	1.05551
ENSACAT00000005632	PRUNE2	-0.532368	3.25611	3.10015	0.0879985	0.670539	1.05552
ENSACAT00000016602		-0.784296	3.41901	3.1045	0.0881276	0.671125	1.05489
ENSACAT00000015621	MPHOSPH9	-0.489624	3.89099	3.09478	0.0882617	0.671767	1.05423
ENSACAT00000002107		0.553356	6.57519	3.09183	0.0884063	0.67205	1.05352
ENSACAT00000029783		-0.982138	1.63181	3.08997	0.088498	0.67205	1.05307
ENSACAT00000028968		0.561464	4.54661	3.09174	0.0884109	0.67205	1.05349
ENSACAT00000001787	STAMBP	-0.515111	5.09654	3.08996	0.0884985	0.67205	1.05306
ENSACAT00000007431		1.07921	1.83541	3.08749	0.0886203	0.67226	1.05247
ENSACAT00000001268		-0.694901	3.21474	3.08737	0.0886261	0.67226	1.05244
ENSACAT00000007291		-0.775929	4.12689	3.10497	0.0887548	0.672796	1.05181
ENSACAT00000030802	MKRN2OS	-1.1164	0.96427	3.08385	0.0887998	0.672796	1.05159
ENSACAT00000007978	RANBP1	-0.508774	4.26044	3.0829	0.0888466	0.672796	1.05136
ENSACAT00000013686	PTPRN	0.832558	4.49439	3.11843	0.0889396	0.673121	1.0509
ENSACAT00000025274		0.748157	4.63637	3.10476	0.0890039	0.67323	1.05059
ENSACAT00000010603	BLZF1	-0.484043	3.44503	3.07709	0.0891344	0.673838	1.04995
ENSACAT00000003583	MMADHC	-0.446039	4.29195	3.07601	0.0891884	0.673868	1.04969
ENSACAT00000009038		-0.661465	4.61243	3.08371	0.0892803	0.674184	1.04924
ENSACAT00000013181		-0.503282	4.02924	3.06892	0.089541	0.675351	1.04798
ENSACAT00000012852		-0.788847	2.38672	3.06803	0.0895854	0.675351	1.04776
ENSACAT00000015519	POLR3B	0.69762	3.10418	3.06932	0.0895212	0.675351	1.04807
ENSACAT00000006970	NISCH	0.786884	4.07066	3.08449	0.0897637	0.676317	1.0469
ENSACAT00000014779		-1.54188	1.05734	3.05996	0.0899889	0.676759	1.04581
ENSACAT00000004182		-0.721409	2.46607	3.05986	0.0899942	0.676759	1.04579
ENSACAT00000010673		-0.83707	2.70614	3.05603	0.0901865	0.676759	1.04486
ENSACAT00000003588		0.684096	5.36879	3.07469	0.0904113	0.676759	1.04378
ENSACAT00000001478		0.639077	3.34885	3.05003	0.0904886	0.676759	1.04341
ENSACAT00000003470		0.671507	2.77421	3.04731	0.0906262	0.676759	1.04275
ENSACAT00000028725		0.602457	3.70848	3.05463	0.090257	0.676759	1.04452
ENSACAT00000014526	ADAMTS5	2.75913	1.48582	3.11158	0.090478	0.676759	1.04346
ENSACAT00000012519	BCL2L13	0.451621	4.74935	3.04816	0.0905831	0.676759	1.04295
ENSACAT00000013449	ELOVL1	-0.632795	3.52465	3.05634	0.090171	0.676759	1.04493
ENSACAT00000017137	ESRRB	1.0482	1.12304	3.0473	0.0906266	0.676759	1.04274
ENSACAT00000012116	KCNJ16	-2.52538	1.26603	3.10844	0.0904939	0.676759	1.04338
ENSACAT00000001949	LYST	-0.605432	4.27458	3.0562	0.0901781	0.676759	1.0449
ENSACAT00000004164	NUP153	-0.443989	4.19092	3.0474	0.0906214	0.676759	1.04277
ENSACAT00000004210	RIMS1	0.499551	8.83115	3.04863	0.0905593	0.676759	1.04307
ENSACAT00000005049	USP11	0.390715	7.21128	3.05562	0.0902071	0.676759	1.04476
ENSACAT00000010127		0.436201	3.96878	3.04002	0.0909958	0.678526	1.04098
ENSACAT00000008429	EXT1	0.47491	5.48821	3.03965	0.0910143	0.678526	1.04089
ENSACAT00000015232	FAAP100	-0.688553	4.11952	3.04711	0.0909675	0.678526	1.04111
ENSACAT00000000713	HIBCH	0.698409	3.39886	3.03745	0.091126	0.678982	1.04036
ENSACAT00000000181	PUS3	-0.651535	2.5567	3.03518	0.0912419	0.679469	1.03981
ENSACAT00000010908		-1.77904	0.592931	3.03304	0.091351	0.679906	1.03929
ENSACAT00000029097	MT-CO2	0.583002	11.58	3.03165	0.0914217	0.680056	1.03895
ENSACAT00000016074	CYTH4	-1.27583	0.725431	3.03023	0.0914947	0.680223	1.0386
ENSACAT00000011060		-0.499744	3.69569	3.02705	0.0916569	0.681053	1.03783
ENSACAT00000002235	SERPINH1	0.851547	2.09426	3.02555	0.0917341	0.681251	1.03747
ENSACAT00000009654		0.69053	3.25886	3.02372	0.0918281	0.681573	1.03702
ENSACAT00000010275	PRKG2	-1.05803	1.04245	3.02181	0.0919259	0.681923	1.03656
ENSACAT00000009236		0.587287	3.66292	3.02083	0.0919766	0.681923	1.03632
ENSACAT00000013625	NAT10	0.417354	3.77087	3.01844	0.0920992	0.682457	1.03574
ENSACAT00000007240		0.555868	4.75649	3.01305	0.0923773	0.683922	1.03443
ENSACAT00000010572		0.946497	4.25627	3.06074	0.0923985	0.683922	1.03434
ENSACAT00000004950	PLEKHB2	-0.551259	4.43236	3.01124	0.0924708	0.68408	1.034
ENSACAT00000027111		-0.972118	1.52442	3.0099	0.0925405	0.68422	1.03367
ENSACAT00000004744	ACO2	0.545124	7.84377	3.0063	0.0927271	0.684998	1.03279
ENSACAT00000007433	PODXL2	0.536712	4.45368	3.0059	0.0927475	0.684998	1.0327
ENSACAT00000000421		-1.19807	0.899747	3.00178	0.0929619	0.685133	1.03169
ENSACAT00000026277		-0.752238	4.06805	3.01666	0.0931234	0.685133	1.03094
ENSACAT00000011059		0.758859	2.83389	2.99541	0.0932938	0.685133	1.03015
ENSACAT00000011373		-0.961198	2.46276	2.99478	0.0935057	0.685133	1.02916
ENSACAT00000013454		0.931833	3.31238	3.01185	0.0936629	0.685133	1.02843
ENSACAT00000025366		-0.966316	1.05819	2.99972	0.0930692	0.685133	1.03119
ENSACAT00000010359	AGAP1	-0.902794	1.87968	2.9889	0.093635	0.685133	1.02856
ENSACAT00000021055	DNAJC21	-0.777759	5.1836	3.02846	0.0934085	0.685133	1.02961
ENSACAT00000029632	F13B	0.58681	3.10218	3.0008	0.093013	0.685133	1.03146
ENSACAT00000005015	FAM3A	0.404847	4.21485	2.98858	0.0936518	0.685133	1.02848
ENSACAT00000006911	HK3	-1.46117	0.847863	2.99888	0.0931128	0.685133	1.03099
ENSACAT00000015808	HSPA2	-1.10365	2.78206	3.01767	0.0937187	0.685133	1.02817
ENSACAT00000017233	INPP5B	-0.556702	6.68678	2.98807	0.0937325	0.685133	1.02811
ENSACAT00000013790	NR3C1	-0.64971	2.32323	2.99188	0.0934789	0.685133	1.02929
ENSACAT00000010683	PTPRK	-0.399051	5.03299	2.98981	0.0935871	0.685133	1.02878
ENSACAT00000013485	RND2	-1.17075	1.16477	2.99407	0.0933642	0.685133	1.02982
ENSACAT00000006813	RPRD1A	0.609498	5.52597	2.99736	0.093725	0.685133	1.02814
ENSACAT00000016472	SEMA3D	0.994389	1.84733	2.99812	0.0931526	0.685133	1.0308
ENSACAT00000005123	SRSF5	-0.43677	9.37847	2.99571	0.0932784	0.685133	1.03022
ENSACAT00000015697		-0.679006	3.29389	2.98434	0.0938744	0.685401	1.02745
ENSACAT00000009226		0.332104	7.05141	2.98469	0.0938564	0.685401	1.02754
ENSACAT00000000243		2.35102	3.47705	3.07184	0.0939219	0.685401	1.02723
ENSACAT00000013046	UBE4B	0.433301	4.74013	2.98241	0.0939764	0.685427	1.02698
ENSACAT00000015066		0.587913	5.97345	2.97829	0.094536	0.685686	1.0244
ENSACAT00000015456		1.31016	0.59858	2.97152	0.0945524	0.685686	1.02433
ENSACAT00000009671		-0.733925	3.53441	2.96989	0.0946386	0.685686	1.02393
ENSACAT00000014371		0.715673	2.78481	2.96963	0.0946526	0.685686	1.02387
ENSACAT00000004446		-0.962254	2.74235	2.9816	0.0946791	0.685686	1.02375
ENSACAT00000012631		0.389489	6.13797	2.96712	0.0947861	0.685686	1.02326
ENSACAT00000010074		0.61286	12.895	2.96635	0.0948268	0.685686	1.02307
ENSACAT00000026444		1.46848	0.284121	2.96923	0.0946735	0.685686	1.02377
ENSACAT00000014984	ALDOA	-0.448085	7.27982	2.98056	0.094074	0.685686	1.02653
ENSACAT00000001995	HVCN1	-0.716082	2.27914	2.97443	0.0943981	0.685686	1.02504
ENSACAT00000014447	LYRM2	-1.43792	0.670104	2.97114	0.0945726	0.685686	1.02423
ENSACAT00000014468	RIMS3	0.43863	4.84393	2.96758	0.0947612	0.685686	1.02337
ENSACAT00000007332	SEC23B	-0.453517	4.5031	2.96816	0.0947308	0.685686	1.02351
ENSACAT00000012617	SOCS2	0.721921	4.24116	2.98215	0.0946628	0.685686	1.02382
ENSACAT00000006394	SOS1	-0.620623	2.71949	2.97379	0.0944319	0.685686	1.02488
ENSACAT00000005424	TMPRSS2	1.08284	3.45116	3.01091	0.0947432	0.685686	1.02345
ENSACAT00000011550		-1.07818	2.11408	2.96016	0.0951827	0.685775	1.02144
ENSACAT00000011820		0.416204	5.23711	2.95849	0.0952466	0.685775	1.02115
ENSACAT00000006194	ANKRD10	-0.484119	4.08635	2.96368	0.0949695	0.685775	1.02242
ENSACAT00000013657	CADM2	1.56696	0.861011	2.96158	0.095151	0.685775	1.02159
ENSACAT00000011343	LHX8	0.563224	3.85708	2.95907	0.0952155	0.685775	1.02129
ENSACAT00000006432	LRRC17	-0.801535	7.60723	2.9993	0.0952014	0.685775	1.02136
ENSACAT00000001508	MECR	-0.573262	2.7617	2.95978	0.0951775	0.685775	1.02147
ENSACAT00000005111	SHCBP1L	1.14944	1.20556	2.96447	0.0949268	0.685775	1.02261
ENSACAT00000003699	CNDP2	-0.391692	5.45657	2.95587	0.0953866	0.685838	1.02051
ENSACAT00000009569	SUZ12	-0.39148	5.99002	2.95673	0.0953407	0.685838	1.02072
ENSACAT00000012915	TPRN	0.81006	3.48692	2.96792	0.0954081	0.685838	1.02041
ENSACAT00000003245	DEK	0.494999	5.24545	2.95015	0.0956937	0.686425	1.01912
ENSACAT00000013806	LMO2	-0.678733	2.58663	2.95059	0.0956703	0.686425	1.01922
ENSACAT00000009047	TMEM14A	0.477419	5.31319	2.95101	0.0956477	0.686425	1.01933
ENSACAT00000017418	WDR45B	-0.460316	4.09818	2.95208	0.0955904	0.686425	1.01959
ENSACAT00000002168	LRP2BP	0.451594	4.26395	2.94691	0.0958682	0.686579	1.01833
ENSACAT00000016995	PHYKPL	0.609879	4.32371	2.94781	0.0958196	0.686579	1.01855
ENSACAT00000011967	RGN	1.51935	7.54277	3.03215	0.0958399	0.686579	1.01845
ENSACAT00000003400	RUNX1T1	0.50231	4.72967	2.94423	0.0960128	0.687249	1.01767
ENSACAT00000013016	PTGR1	0.436553	5.90364	2.94048	0.0962158	0.688336	1.01675
ENSACAT00000008234		-0.373854	5.47897	2.93844	0.0963262	0.688461	1.01626
ENSACAT00000022044		0.501721	12.9746	2.9378	0.0963609	0.688461	1.0161
ENSACAT00000009428		-0.836683	2.13337	2.9349	0.0965183	0.688461	1.01539
ENSACAT00000017093	BAG3	-0.40546	4.6442	2.9373	0.0963882	0.688461	1.01598
ENSACAT00000001814	PHYHIPL	2.34827	0.33345	2.95377	0.0965321	0.688461	1.01533
ENSACAT00000011051	RAD21	0.63004	7.07857	2.94384	0.0966121	0.688461	1.01497
ENSACAT00000009788	REXO5	0.66159	2.01612	2.93338	0.0966011	0.688461	1.01502
ENSACAT00000014159	TMEM59	-0.448414	6.30212	2.93262	0.0966422	0.688461	1.01483
ENSACAT00000010793	SLC39A14	0.593402	3.67172	2.9313	0.0967143	0.68861	1.01451
ENSACAT00000005469		-0.586531	4.09915	2.92948	0.0968135	0.688952	1.01406
ENSACAT00000024322		-1.42514	0.653561	2.92793	0.0968978	0.689187	1.01369
ENSACAT00000017658		-0.590016	4.25658	2.92441	0.0970903	0.689747	1.01282
ENSACAT00000005796		0.820369	2.22284	2.92314	0.0971593	0.689747	1.01252
ENSACAT00000004453		-0.594815	4.01383	2.91681	0.0975069	0.689747	1.01096
ENSACAT00000001521		-0.42063	7.13368	2.91434	0.0976424	0.689747	1.01036
ENSACAT00000026866		-1.00451	2.87095	2.94095	0.0972465	0.689747	1.01213
ENSACAT00000004005		-0.496465	3.93032	2.91501	0.0976059	0.689747	1.01052
ENSACAT00000002741	ERMARD	-1.00529	1.11629	2.91619	0.0975409	0.689747	1.01081
ENSACAT00000005866	FOXD2	-0.422927	3.88781	2.92147	0.0972512	0.689747	1.0121
ENSACAT00000005264	HMGCL	-1.57551	10.3676	3.00228	0.0974186	0.689747	1.01136
ENSACAT00000017793	MAN1A1	0.547069	4.36874	2.91477	0.0976188	0.689747	1.01047
ENSACAT00000016529	RGS6	0.653033	3.75218	2.91633	0.0975331	0.689747	1.01085
ENSACAT00000012707	STAM2	-0.372438	4.69886	2.91495	0.0976092	0.689747	1.01051
ENSACAT00000008410	TMEM184B	-0.740332	2.38328	2.91465	0.0976253	0.689747	1.01044
ENSACAT00000002253		0.813002	1.70627	2.90742	0.0980242	0.690994	1.00867
ENSACAT00000011543		-0.827735	2.0229	2.90763	0.0980128	0.690994	1.00872
ENSACAT00000008640	FBXO9	-0.392537	5.53317	2.90842	0.097969	0.690994	1.00891
ENSACAT00000016073	GPN3	-0.485508	4.10333	2.90778	0.0980043	0.690994	1.00875
ENSACAT00000030690		-0.528931	3.54546	2.89762	0.098568	0.691415	1.00626
ENSACAT00000006462		0.448139	5.26237	2.89757	0.0985705	0.691415	1.00625
ENSACAT00000000294		0.424772	3.85351	2.89679	0.0986141	0.691415	1.00606
ENSACAT00000011467		1.14989	0.607433	2.89579	0.0986699	0.691415	1.00582
ENSACAT00000003441		-0.879548	2.25498	2.89428	0.0987539	0.691415	1.00545
ENSACAT00000012256	ARIH2	-0.387616	4.59663	2.90238	0.0983037	0.691415	1.00743
ENSACAT00000006600	CBX1	0.758874	5.8387	2.93693	0.0984438	0.691415	1.00681
ENSACAT00000001169	CLPTM1L	0.446584	3.81767	2.90137	0.0983595	0.691415	1.00718
ENSACAT00000008226	DHX38	0.374421	6.9656	2.8969	0.0986081	0.691415	1.00609
ENSACAT00000001735	DMAC2L	-0.461818	4.91565	2.89668	0.0986201	0.691415	1.00603
ENSACAT00000002358	PICALM	-0.371854	5.48917	2.89397	0.0987714	0.691415	1.00537
ENSACAT00000015227	SUCLG2	0.419555	5.83011	2.8934	0.098803	0.691415	1.00523
ENSACAT00000002502	SYBU	-0.496494	4.50983	2.89964	0.0984553	0.691415	1.00676
ENSACAT00000007089	XDH	0.639231	2.71197	2.90446	0.098188	0.691415	1.00794
ENSACAT00000003111		1.44263	0.42661	2.88844	0.0990801	0.691916	1.00401
ENSACAT00000004366		-0.363632	4.76325	2.89117	0.0989275	0.691916	1.00468
ENSACAT00000003149	NHEJ1	-0.529344	3.64534	2.88993	0.0989967	0.691916	1.00438
ENSACAT00000013484	STK31	-0.929197	1.39975	2.88929	0.0990326	0.691916	1.00422
ENSACAT00000004289		0.311446	5.13656	2.88561	0.0992386	0.69216	1.00332
ENSACAT00000012014	BLMH	0.312541	6.08715	2.88507	0.0992693	0.69216	1.00319
ENSACAT00000017872	SLC30A2	1.12096	4.25264	2.94845	0.0991717	0.69216	1.00361
ENSACAT00000026651		-0.609092	3.54452	2.88396	0.0993313	0.692234	1.00291
ENSACAT00000008785	KANSL2	-0.38342	4.56482	2.88289	0.0993912	0.692293	1.00265
ENSACAT00000001820		0.513757	4.24134	2.87924	0.0995966	0.692768	1.00176
ENSACAT00000007493		-1.16631	1.82795	2.8787	0.0996494	0.692768	1.00153
ENSACAT00000009316		-0.429006	4.98108	2.87794	0.0996702	0.692768	1.00143
ENSACAT00000005127		0.510158	5.50019	2.87411	0.0998859	0.692768	1.0005
ENSACAT00000016918		-0.404157	5.27771	2.87325	0.0999349	0.692768	1.00028
ENSACAT00000029939		-0.593404	3.40883	2.87113	0.100054	0.692768	0.999764
ENSACAT00000010598		-0.33346	5.14641	2.86983	0.100128	0.692768	0.999444
ENSACAT00000004411	ENTPD1	-0.959943	2.08051	2.87612	0.0997724	0.692768	1.00099
ENSACAT00000000145	GRHL1	0.75626	3.47565	2.87856	0.09991	0.692768	1.00039
ENSACAT00000028895	IKZF2	0.574628	4.34642	2.87732	0.0997049	0.692768	1.00128
ENSACAT00000002850	NR1D1	0.534121	4.73282	2.86992	0.100123	0.692768	0.999467
ENSACAT00000001576	TRAK2	0.455901	3.32659	2.87069	0.100079	0.692768	0.999656
ENSACAT00000029164	VSIG10	-0.520928	5.43885	2.87679	0.0997347	0.692768	1.00115
ENSACAT00000010674		1.13624	1.30841	2.86799	0.100233	0.692807	0.998991
ENSACAT00000005666		0.436476	3.51856	2.86791	0.100237	0.692807	0.998973
ENSACAT00000011507		0.520951	5.79862	2.86284	0.100525	0.694442	0.997726
ENSACAT00000030893		1.20053	0.972799	2.86043	0.100662	0.694788	0.997134
ENSACAT00000001136		-0.475168	3.91936	2.86015	0.100678	0.694788	0.997065
ENSACAT00000014589		-0.448897	9.45854	2.85689	0.100864	0.695373	0.996263
ENSACAT00000004776		-0.746631	3.59079	2.86121	0.100866	0.695373	0.996254
ENSACAT00000026201	PPP1R9A	0.459233	4.05876	2.8554	0.10095	0.695591	0.995895
ENSACAT00000001440	TERT	-0.993392	0.931055	2.85391	0.101035	0.695619	0.995529
ENSACAT00000023308	TUBA1A	0.605724	3.40707	2.85352	0.101057	0.695619	0.995434
ENSACAT00000014614		0.425244	3.62998	2.85229	0.101127	0.695748	0.995131
ENSACAT00000009044		0.451604	5.73302	2.8483	0.101356	0.696425	0.99415
ENSACAT00000013632		-0.599186	4.75081	2.8509	0.101383	0.696425	0.994035
ENSACAT00000016162		0.767956	1.5222	2.84624	0.101475	0.696425	0.993641
ENSACAT00000006301		0.638798	10.0298	2.84986	0.101669	0.696425	0.992811
ENSACAT00000016516		0.569643	4.23986	2.84353	0.101631	0.696425	0.992975
ENSACAT00000015265		0.666397	6.69483	2.86267	0.101663	0.696425	0.992837
ENSACAT00000011200	AMD1	-0.632966	3.56368	2.8451	0.10154	0.696425	0.993362
ENSACAT00000029650	PPP2CB	-0.416856	3.96622	2.84925	0.101302	0.696425	0.994383
ENSACAT00000005709	TMED5	0.629096	3.56357	2.84248	0.101691	0.696425	0.992716
ENSACAT00000008666		-1.01595	1.96643	2.83917	0.101882	0.697025	0.9919
ENSACAT00000001446		0.727119	1.96287	2.83996	0.101837	0.697025	0.992094
ENSACAT00000005600		0.468136	7.8055	2.8367	0.102025	0.697251	0.991292
ENSACAT00000003377		-0.440068	7.36229	2.83388	0.102188	0.697251	0.990598
ENSACAT00000010693	ATP1B1	-0.418623	5.31929	2.83412	0.102175	0.697251	0.990656
ENSACAT00000006161	CARS2	0.859728	2.18219	2.83577	0.102079	0.697251	0.991063
ENSACAT00000011474	DNAJB6	0.391363	5.02482	2.83323	0.102226	0.697251	0.990438
ENSACAT00000012756	EXOSC9	-1.05211	5.4282	2.90517	0.102025	0.697251	0.991295
ENSACAT00000013388		-0.665915	10.0469	2.84187	0.102544	0.698916	0.989089
ENSACAT00000008840	PCBD1	0.542855	6.53098	2.82803	0.102574	0.698916	0.988962
ENSACAT00000001317		0.515066	4.58775	2.81735	0.103153	0.701614	0.98652
ENSACAT00000015429		-0.466251	5.04782	2.81701	0.103172	0.701614	0.986438
ENSACAT00000014320		0.46924	4.38581	2.8169	0.103179	0.701614	0.98641
ENSACAT00000012164	SLC13A2	-1.22621	1.07725	2.81785	0.103123	0.701614	0.986645
ENSACAT00000021023		1.24049	0.838427	2.81442	0.103324	0.702251	0.985797
ENSACAT00000014674		-0.646103	3.64674	2.80941	0.103619	0.702795	0.984561
ENSACAT00000001392		0.831855	2.24128	2.80545	0.103852	0.702795	0.983584
ENSACAT00000015302		-0.512239	8.99037	2.80478	0.103892	0.702795	0.983418
ENSACAT00000009641		0.371791	5.04735	2.80007	0.104171	0.702795	0.982253
ENSACAT00000007988		0.391471	7.32509	2.79608	0.104408	0.702795	0.981267
ENSACAT00000007540		0.592885	7.59002	2.8007	0.104411	0.702795	0.981254
ENSACAT00000008754		-0.524484	4.64128	2.79259	0.104615	0.702795	0.980405
ENSACAT00000007175		0.462039	5.11975	2.79215	0.104642	0.702795	0.980295
ENSACAT00000021105		-0.706428	2.53072	2.79048	0.104741	0.702795	0.979883
ENSACAT00000030727		-0.689571	5.79361	2.8339	0.103664	0.702795	0.984373
ENSACAT00000012066		-0.499649	4.00048	2.80516	0.10387	0.702795	0.983512
ENSACAT00000016756		-1.58958	1.42763	2.82626	0.10395	0.702795	0.983174
ENSACAT00000022666		-0.903574	2.1199	2.79741	0.104328	0.702795	0.981597
ENSACAT00000030630		0.924589	1.34329	2.79419	0.10452	0.702795	0.980801
ENSACAT00000002186		0.91713	1.19789	2.79184	0.10466	0.702795	0.980219
ENSACAT00000011421	BCL2L1	-0.37714	5.51788	2.81061	0.103548	0.702795	0.984856
ENSACAT00000007248	C14orf119	-0.896552	6.0243	2.85508	0.104239	0.702795	0.98197
ENSACAT00000005001	FAM117A	-0.824566	1.75465	2.78963	0.104792	0.702795	0.979673
[truncated: 11,465 more rows]

## Sheet: subadult_sex_dimorphism_SMvSF
Gene	Gene Name	logFC	logCPM	F	PValue	FDR	log10pvalue		DEGs highlighted in green	Column	Detail
ENSACAT00000007907		-6.11195	7.79726	142.893	2.72e-12	3.67e-08	11.5649		logFC > 0 is male biased (SM)	Gene	Ensembl transcript identifier (ENSACAT) from release 75
ENSACAT00000008712		-3.37441	6.55234	101.894	2.47e-11	1.66e-07	10.6072		logfFC < 0 is female biased (SF)	Gene Name	HGNC gene symbol for stable Ensembl transcripts (75 to 106)
ENSACAT00000016563		3.72551	6.22834	93.3075	1.38e-10	6.21e-07	9.85877			logFC	log2(FC) values calculated from the two groups in each contrast by edgeR
ENSACAT00000007938		2.12619	11.0345	62.1904	6e-09	1.99e-05	8.22175			logCPM	log2(CPM) expression estimate for each gene across all samples/groups (not restricted to contrast pairs) calculated by edgeR
ENSACAT00000005735	CAMK1G	2.70858	4.08886	60.9911	7.37e-09	1.99e-05	8.13236			F	F statistic for pairwise comparisons between the two groups in each contrast calculated by edgeR
ENSACAT00000011231		4.0291	2.76739	52.8911	3.19e-08	7.17e-05	7.49564			PValue	unadjusted (raw) p-value for pairwise comparisons between the groups in each contrast calculated by edgeR
ENSACAT00000005767	INPP5A	1.58991	5.71226	51.8921	3.87e-08	7.43e-05	7.41281			FDR	Benjamini-Hochberg adjusted p-value for pairwise comparisons between the groups in each contrast calculated by edgeR
ENSACAT00000003724	CSRP1	2.59156	5.83394	52.3427	4.97e-08	8.37e-05	7.30344			log10PValue	negative log10 transformation of the unadjusted (raw) p-value for pairwise comparisons
ENSACAT00000003837		1.40999	10.4614	49.0428	6.75e-08	0.000100951	7.17082
ENSACAT00000029921	NAALADL2	-2.9127	5.22736	51.1916	9.43e-08	0.0001269	7.02571
ENSACAT00000010499	PNISR	-1.77079	7.42777	45.9736	1.26e-07	0.000154057	6.9001
ENSACAT00000004261	KIN	1.48354	6.89886	45.2635	1.46e-07	0.000163722	6.83589
ENSACAT00000026566		-4.45824	7.18926	52.7786	2e-07	0.000206806	6.69967
ENSACAT00000012749		2.61469	3.24909	43.1697	2.28e-07	0.000218842	6.64292
ENSACAT00000005476	ATN1	-2.74364	7.43491	44.9647	2.93e-07	0.000262606	6.53378
ENSACAT00000013355	GC	1.45521	11.8101	41.5939	3.21e-07	0.000269829	6.49397
ENSACAT00000005282		1.36281	9.55721	40.0083	4.56e-07	0.000343098	6.34069
ENSACAT00000017790	SYT7	3.41094	3.62888	41.0909	4.59e-07	0.000343098	6.33848
ENSACAT00000005104	KAT7	-3.11799	5.73621	44.3015	5.42e-07	0.000383965	6.26613
ENSACAT00000003558		-1.77087	9.01451	38.6744	6.18e-07	0.000416066	6.20898
ENSACAT00000004334		1.82091	4.58986	38.0385	7.16e-07	0.000458867	6.14527
ENSACAT00000012547		1.65056	7.35671	37.5158	8.08e-07	0.000494656	6.09245
ENSACAT00000006687		-1.90766	5.94462	37.5035	8.51e-07	0.000498391	6.06988
ENSACAT00000015703		1.36017	11.4405	36.1565	1.11e-06	0.000624966	5.95311
ENSACAT00000001748		2.20312	7.46054	36.9737	1.2e-06	0.000645736	5.92118
ENSACAT00000007355	MRPL45	1.38847	4.92602	35.6247	1.27e-06	0.000655233	5.8978
ENSACAT00000004735	ITIH2	1.24842	9.91995	34.9444	1.49e-06	0.000739496	5.82637
ENSACAT00000007290	SFSWAP	-1.05098	5.86871	34.8186	1.54e-06	0.000739496	5.81308
ENSACAT00000015261	EOGT	-3.75118	6.89648	40.3687	1.66e-06	0.000769627	5.7805
ENSACAT00000022471		1.7748	9.79364	34.1662	1.8e-06	0.000799388	5.74372
ENSACAT00000014574	NOLC1	-3.07293	8.34548	38.0509	1.84e-06	0.000799388	5.73506
ENSACAT00000002980	THRA	1.28667	5.49743	33.9527	1.9e-06	0.000800122	5.72087
ENSACAT00000010889		1.2123	8.85225	33.3844	2.19e-06	0.00089073	5.65965
ENSACAT00000001375	PDILT	-1.93661	5.91922	34.0095	2.25e-06	0.00089073	5.64795
ENSACAT00000012131	RBMS1	-2.70045	6.66226	36.2972	2.36e-06	0.000908918	5.62658
ENSACAT00000022639		1.15907	11.1964	32.7214	2.59e-06	0.000966846	5.58751
ENSACAT00000007168	TSPAN8	1.79729	3.66635	32.2495	2.91e-06	0.00105992	5.5357
ENSACAT00000007393		-1.22582	6.98403	31.6376	3.4e-06	0.0011796	5.4679
ENSACAT00000010830	APOB	1.92415	3.65318	31.5436	3.49e-06	0.0011796	5.45742
ENSACAT00000007255	SLC43A1	-1.87405	7.2885	31.8874	3.5e-06	0.0011796	5.45538
ENSACAT00000010309	C7	-3.29733	7.95767	35.644	3.71e-06	0.00121823	5.43066
ENSACAT00000000179	PROZ	1.30919	5.95836	31.1357	3.87e-06	0.00124208	5.41178
ENSACAT00000013991		-2.69492	2.47929	30.6767	4.36e-06	0.00136672	5.36002
ENSACAT00000007742		-2.93249	2.81166	30.8254	4.89e-06	0.00149721	5.31044
ENSACAT00000030538		1.48977	3.88332	29.747	5.57e-06	0.00166724	5.25396
ENSACAT00000012269		-3.64133	9.28095	34.0496	5.79e-06	0.00169542	5.23714
ENSACAT00000014553		-1.57123	5.77043	28.9108	6.96e-06	0.00199512	5.15711
ENSACAT00000027065	GNL3L	-1.20865	5.15851	28.7688	7.24e-06	0.00202961	5.14052
ENSACAT00000012417		-2.41142	10.0398	30.3429	7.6e-06	0.00206874	5.11904
ENSACAT00000013998		-0.857697	7.13841	28.5468	7.68e-06	0.00206874	5.1145
ENSACAT00000011944		0.985167	7.22864	28.0447	8.8e-06	0.00228068	5.05527
ENSACAT00000005619		1.50357	6.0417	28.0433	8.81e-06	0.00228068	5.05511
ENSACAT00000007079		-1.09493	5.46388	27.9473	9.04e-06	0.00229708	5.04372
ENSACAT00000007483	CP	2.01112	7.22291	28.6781	9.82e-06	0.00243868	5.00782
ENSACAT00000012559	SCAMP1	2.03739	3.99169	27.6496	9.96e-06	0.00243868	5.00166
ENSACAT00000005616		-4.46184	11.5878	32.1633	1.02e-05	0.00245454	4.99102
ENSACAT00000014673	FBLN1	1.08153	5.61612	27.3238	1.07e-05	0.00253505	4.96931
ENSACAT00000007088		-2.75491	6.13399	30.2544	1.13e-05	0.00254443	4.94543
ENSACAT00000013208	FAM20A	-1.12207	7.08734	27.1816	1.12e-05	0.00254443	4.95222
ENSACAT00000003071	HAO1	0.990606	6.25071	27.1871	1.11e-05	0.00254443	4.95288
ENSACAT00000015701	FGG	1.28758	11.1747	27.0606	1.15e-05	0.00254803	4.93764
ENSACAT00000005307		-1.09919	4.43139	26.1749	1.48e-05	0.00311201	4.82995
ENSACAT00000008603		1.25318	6.57592	26.2236	1.46e-05	0.00311201	4.83593
ENSACAT00000006292	NEXN	-2.31593	5.35392	28.2616	1.47e-05	0.00311201	4.83256
ENSACAT00000004185		1.30714	12.0447	26.0679	1.52e-05	0.00315811	4.81683
ENSACAT00000005642		-4.3584	11.5151	29.8797	1.69e-05	0.00328818	4.77189
ENSACAT00000030809		2.4624	8.75052	27.682	1.71e-05	0.00328818	4.76712
ENSACAT00000000660	KLHDC1	3.90353	8.75162	29.8056	1.65e-05	0.00328818	4.78171
ENSACAT00000013715	PLEKHM2	-1.13219	5.55149	25.7042	1.69e-05	0.00328818	4.77201
ENSACAT00000008310	SPHK1	-1.99888	3.33982	25.7464	1.67e-05	0.00328818	4.77723
ENSACAT00000015074	COL5A2	1.38939	4.43864	25.4856	1.8e-05	0.00336453	4.74492
ENSACAT00000011899	SMURF1	-3.25582	7.13627	29.0362	1.79e-05	0.00336453	4.74716
ENSACAT00000015318		-0.887414	5.41346	25.3438	1.87e-05	0.0034092	4.72729
ENSACAT00000007394	FAM114A1	1.62007	7.81077	25.42	1.86e-05	0.0034092	4.72935
ENSACAT00000007007		1.07259	7.58402	25.2585	1.92e-05	0.00344711	4.71666
ENSACAT00000024488		-1.23394	4.4938	25.0828	2.02e-05	0.00354916	4.69472
ENSACAT00000003756	LOX	3.67875	4.27277	28.3419	2.03e-05	0.00354916	4.69256
ENSACAT00000004604		-5.05646	2.26557	27.0081	2.22e-05	0.00378651	4.65331
ENSACAT00000010167		1.37065	10.0963	24.755	2.22e-05	0.00378651	4.65357
ENSACAT00000008556		-1.03046	4.98574	24.6044	2.32e-05	0.00390266	4.63458
ENSACAT00000015729	FGB	1.28857	11.8284	24.5627	2.35e-05	0.00390266	4.62933
ENSACAT00000007214	ITGB4	1.50454	4.24829	24.4889	2.4e-05	0.0039388	4.62
ENSACAT00000012894	FMNL2	1.95322	6.31484	25.309	2.56e-05	0.00410046	4.59255
ENSACAT00000017768	NQO2	1.76815	4.40259	24.2687	2.56e-05	0.00410046	4.59206
ENSACAT00000017316	GNL2	-0.983179	5.957	24.1146	2.68e-05	0.00423931	4.57246
ENSACAT00000026048		-4.25617	7.16257	27.8412	2.78e-05	0.00430208	4.55598
ENSACAT00000027594	HDAC10	0.980929	9.16688	23.9963	2.77e-05	0.00430208	4.55736
ENSACAT00000023111		-3.80456	3.74478	26.6193	3.03e-05	0.00463986	4.51819
ENSACAT00000010075		1.66479	4.36111	23.3641	3.34e-05	0.00499848	4.47609
ENSACAT00000009894	OSBPL11	-2.34549	5.06344	25.2803	3.33e-05	0.00499848	4.47727
ENSACAT00000009047	TMEM14A	1.29675	5.31319	23.2817	3.42e-05	0.00506646	4.46543
ENSACAT00000005445	PPP2R5D	-2.24421	4.99523	24.9069	3.48e-05	0.00509358	4.45836
ENSACAT00000005107		-2.63226	1.44554	22.8865	3.85e-05	0.00550374	4.41403
ENSACAT00000004286		1.17417	7.83702	22.9079	3.83e-05	0.00550374	4.41684
ENSACAT00000000288	C17orf58	2.13248	4.54126	23.8117	3.92e-05	0.00550374	4.40625
ENSACAT00000003652	PCCA	1.26651	4.25494	22.8308	3.92e-05	0.00550374	4.40676
ENSACAT00000000577		-1.02022	5.74277	22.6305	4.16e-05	0.00566692	4.38053
ENSACAT00000013770	RETREG3	1.36515	4.80975	22.6484	4.14e-05	0.00566692	4.38287
ENSACAT00000008282	TUT4	-0.89455	6.55796	22.628	4.17e-05	0.00566692	4.38019
ENSACAT00000016406	TFAP4	-0.798868	5.36754	22.5667	4.24e-05	0.00571518	4.37214
ENSACAT00000005725		1.17257	7.66542	22.3433	4.54e-05	0.00605526	4.34272
ENSACAT00000030724		1.01632	5.29269	22.1707	4.79e-05	0.00631924	4.31991
ENSACAT00000010672		-2.45872	8.69713	24.0396	4.87e-05	0.00636306	4.31267
ENSACAT00000005310	FBN1	1.11217	4.58911	22.0411	4.98e-05	0.0064136	4.30271
ENSACAT00000029519	LAD1	1.57732	6.56436	22.2891	5e-05	0.0064136	4.30088
ENSACAT00000001776		3.47128	4.79103	24.6611	5.23e-05	0.00660734	4.28135
ENSACAT00000010651		1.82819	6.34085	22.7075	5.25e-05	0.00660734	4.27976
ENSACAT00000012639	SCYL2	2.25256	2.64554	21.8259	5.32e-05	0.00663249	4.27407
ENSACAT00000016697	SEMA4D	1.79262	3.89761	21.6825	5.56e-05	0.00680562	4.25491
ENSACAT00000002214	SERPIND1	0.932048	10.0148	21.6889	5.55e-05	0.00680562	4.25577
ENSACAT00000007652	MAP4K4	1.15849	4.04141	21.6309	5.65e-05	0.00685241	4.24801
ENSACAT00000011546	STAG2	-2.88291	4.93253	24.0824	5.76e-05	0.00692362	4.23962
ENSACAT00000004480	MTFMT	1.59863	3.87936	21.5348	5.82e-05	0.00693369	4.23513
ENSACAT00000004661	TXLNA	-1.1681	4.39487	21.47	5.94e-05	0.00701205	4.22642
ENSACAT00000009934		-2.36712	2.98604	21.4635	6.16e-05	0.0072071	4.21022
ENSACAT00000028286	AGAP1	1.32093	3.5783	21.3253	6.21e-05	0.0072071	4.20696
ENSACAT00000011997		0.976949	11.4017	21.2137	6.43e-05	0.00735488	4.19189
ENSACAT00000025152		1.91874	3.6426	21.1859	6.48e-05	0.00735488	4.18813
ENSACAT00000003592	RPL39	1.02993	9.63003	21.1778	6.5e-05	0.00735488	4.18705
ENSACAT00000007997		-1.03073	5.27126	21.0979	6.66e-05	0.0074158	4.17623
ENSACAT00000002783	GPLD1	1.6923	8.78319	21.5366	6.65e-05	0.0074158	4.17727
ENSACAT00000004545	LAMB1	1.44905	3.80946	21.0704	6.72e-05	0.00741835	4.17251
ENSACAT00000001368		-1.04787	8.31584	20.9976	6.88e-05	0.00751162	4.16264
ENSACAT00000004036	PRPF39	-0.883767	6.08779	20.9783	6.92e-05	0.00751162	4.16002
ENSACAT00000007851		2.16142	2.99958	20.9031	7.08e-05	0.00762893	4.1498
ENSACAT00000004523	DTX1	1.42113	3.50437	20.6693	7.62e-05	0.00814439	4.11795
ENSACAT00000012986	NDUFA2	1.24581	3.99023	20.5387	7.94e-05	0.00841976	4.10007
ENSACAT00000007400		-1.38003	4.05072	20.3299	8.48e-05	0.00872556	4.07141
ENSACAT00000003385		0.936157	10.6919	20.3853	8.34e-05	0.00872556	4.07902
ENSACAT00000010225		1.12006	5.84367	20.3278	8.49e-05	0.00872556	4.07111
ENSACAT00000004096	HSPB8	1.488	4.10606	20.3712	8.37e-05	0.00872556	4.07709
ENSACAT00000008761		-0.995678	9.7054	20.1856	8.88e-05	0.00901548	4.05151
ENSACAT00000027223	F7	0.847194	6.80472	20.177	8.91e-05	0.00901548	4.05033
ENSACAT00000012829		1.55911	7.13891	20.4174	9.15e-05	0.00919074	4.03872
ENSACAT00000024667		-1.20543	7.14463	19.9839	9.47e-05	0.00927061	4.02361
ENSACAT00000005518	ACTN1	1.48913	4.31643	19.9736	9.5e-05	0.00927061	4.02219
ENSACAT00000000212	ADGRA2	1.52044	10.0798	20.0924	9.43e-05	0.00927061	4.02559
ENSACAT00000004541	RPAP2	1.53695	6.00417	20.3497	9.49e-05	0.00927061	4.02268
ENSACAT00000012139	BEND4	-4.06448	6.37178	22.7363	9.65e-05	0.00931651	4.01543
ENSACAT00000005298	COL1A1	1.46305	4.84907	19.9131	9.69e-05	0.00931651	4.01379
ENSACAT00000005386		1.27984	8.67775	19.8436	9.91e-05	0.00932606	4.00414
ENSACAT00000008586	PPA2	1.18015	5.50838	19.8751	9.81e-05	0.00932606	4.00852
ENSACAT00000012375	SNTG1	-2.36782	3.03296	20.4017	9.88e-05	0.00932606	4.00505
ENSACAT00000003854		-1.3777	4.5082	19.7491	0.000102097	0.00948019	3.99099
ENSACAT00000005188		-0.987715	5.62215	19.7532	0.000101961	0.00948019	3.99157
ENSACAT00000021162		1.09097	7.46646	19.6912	0.000104013	0.00959199	3.98291
ENSACAT00000014561		-3.18228	1.95107	19.7069	0.00010875	0.00962375	3.96357
ENSACAT00000005100		1.75171	4.71556	19.8333	0.000110076	0.00962375	3.95831
ENSACAT00000012104		1.41852	6.58264	19.6482	0.000108578	0.00962375	3.96426
ENSACAT00000011439	ANK2	1.34361	5.26611	19.523	0.000109796	0.00962375	3.95942
ENSACAT00000017512	C10orf88	2.20541	2.88228	19.5713	0.0001081	0.00962375	3.96618
ENSACAT00000008108	HAO2	1.56124	4.97258	19.8504	0.000106239	0.00962375	3.97372
ENSACAT00000015075	KIF19	2.02691	2.9101	19.6518	0.000105337	0.00962375	3.97742
ENSACAT00000001655	RBM23	-0.802624	7.72593	19.6028	0.000107012	0.00962375	3.97057
ENSACAT00000015304		0.793366	6.10051	19.4642	0.000111899	0.00972009	3.95117
ENSACAT00000008972	ABCF3	-0.916081	4.91952	19.4088	0.000113921	0.00983222	3.9434
ENSACAT00000006438		-1.50924	3.09825	19.3555	0.000115901	0.00993943	3.93591
ENSACAT00000005689		4.71037	8.07026	21.8971	0.00012059	0.0101366	3.91869
ENSACAT00000003012		1.13447	5.73834	19.2686	0.000119207	0.0101366	3.9237
ENSACAT00000017513	CACNB1	-1.20087	4.4435	19.1981	0.000121964	0.0101366	3.91377
ENSACAT00000017176	COX5A	0.989365	6.77035	19.2032	0.000121763	0.0101366	3.91448
ENSACAT00000017921	SRRM1	-0.879378	7.81689	19.2477	0.000120019	0.0101366	3.92075
ENSACAT00000028255		-2.38008	8.40104	20.8247	0.000123426	0.0101952	3.90859
ENSACAT00000004459		-1.68092	5.55699	19.7033	0.000128874	0.0103221	3.88983
ENSACAT00000030129		-1.20927	5.72991	19.0123	0.000129563	0.0103221	3.88752
ENSACAT00000011962	ARNT	-0.784811	6.74988	19.0134	0.000129518	0.0103221	3.88767
ENSACAT00000005152	MYCBPAP	1.33743	4.70699	19.0591	0.000127605	0.0103221	3.89413
ENSACAT00000017543	SLCO1A2	1.48903	5.19738	19.0953	0.000128978	0.0103221	3.88948
ENSACAT00000013942	ZBTB17	-0.967889	5.19864	19.0191	0.000129279	0.0103221	3.88847
ENSACAT00000010008	NEDD4L	1.37508	4.56185	18.9209	0.000133486	0.0105721	3.87456
ENSACAT00000029904		1.02951	9.50324	18.8953	0.000134608	0.0105986	3.87093
ENSACAT00000017268		1.21906	6.26298	18.8678	0.000135824	0.0106322	3.86702
ENSACAT00000011266		1.61304	8.05343	19.2725	0.000137262	0.0106826	3.86245
ENSACAT00000003310	MSTO1	-1.13502	4.2652	18.8052	0.000138636	0.0107276	3.85812
ENSACAT00000008335		1.20784	7.7522	18.7838	0.00013961	0.0107412	3.85508
ENSACAT00000017918		-2.34847	4.43566	20.0911	0.000141738	0.0107817	3.84851
ENSACAT00000014763	MBD4	-0.943407	4.40137	18.7436	0.000141464	0.0107817	3.84935
ENSACAT00000012747		1.33762	4.67121	18.6767	0.000144601	0.0109377	3.83983
ENSACAT00000015539	COL3A1	1.5721	6.35575	19.0966	0.000147112	0.0110655	3.83235
ENSACAT00000006608	COQ8A	0.86704	5.94508	18.397	0.000158562	0.0118604	3.7998
ENSACAT00000005264	HMGCL	-4.41098	10.3676	20.7204	0.000163533	0.0121647	3.78639
ENSACAT00000000431		0.932852	9.13144	18.2102	0.000168679	0.0122528	3.77294
ENSACAT00000008080		1.07845	7.37582	18.1931	0.000169634	0.0122528	3.77049
ENSACAT00000017821		1.17963	4.49203	18.1483	0.00017218	0.0122528	3.76402
ENSACAT00000030519		1.8726	4.42576	18.691	0.00017121	0.0122528	3.76647
ENSACAT00000027397		-1.57	3.17493	18.1777	0.000170504	0.0122528	3.76827
ENSACAT00000010237	CCDC80	0.953706	5.29383	18.1522	0.000171956	0.0122528	3.76458
ENSACAT00000004762	DDX54	-1.01954	5.51804	18.1436	0.000172449	0.0122528	3.76334
ENSACAT00000003397	GNPTG	-1.09911	4.18521	18.1356	0.000172908	0.0122528	3.76218
ENSACAT00000002400	SGK2	0.978028	5.90292	18.2199	0.000168136	0.0122528	3.77434
ENSACAT00000001831		-1.28299	3.30892	18.0271	0.000179263	0.0126233	3.74651
ENSACAT00000029974		-2.31004	1.88524	18.0146	0.000180012	0.0126233	3.7447
ENSACAT00000029205		2.44796	2.90765	18.0763	0.000186319	0.0129979	3.72974
ENSACAT00000011527	PEAK1	-2.86045	5.48971	19.9388	0.000187486	0.0130119	3.72703
ENSACAT00000000966		-0.883153	4.97087	17.8275	0.000191622	0.0131597	3.71755
ENSACAT00000030856		1.55783	3.53021	17.8379	0.000190958	0.0131597	3.71906
ENSACAT00000011896		-1.32202	3.74472	17.8131	0.000192548	0.0131597	3.71546
ENSACAT00000005792		1.05531	5.76902	17.7767	0.000194909	0.0132538	3.71017
ENSACAT00000014866	RPL38	1.03963	8.26066	17.7258	0.000198263	0.0134141	3.70276
ENSACAT00000006883	C8A	1.14653	8.41918	17.6885	0.000200765	0.0135155	3.69731
ENSACAT00000016485		-1.01104	6.97692	17.6296	0.000204775	0.0137168	3.68872
ENSACAT00000000167		-2.42277	1.43237	17.5914	0.000207424	0.0138255	3.68314
ENSACAT00000011328		1.56024	8.90005	17.8208	0.000215688	0.0143055	3.66617
ENSACAT00000006829		-0.966777	5.47598	17.3922	0.000221841	0.0146397	3.65396
ENSACAT00000006730	CAVIN2	1.21971	4.57238	17.3781	0.000222901	0.0146397	3.65189
ENSACAT00000009421		1.74521	3.69945	17.3666	0.000225706	0.014752	3.64646
ENSACAT00000029630		2.64182	2.07835	17.2775	0.000230625	0.0150007	3.63709
ENSACAT00000007411	TMEM19	1.17489	3.88462	17.2602	0.000231977	0.0150161	3.63455
ENSACAT00000014487	TADA2A	2.14483	3.984	17.956	0.000235821	0.0151918	3.62742
ENSACAT00000002747	SLC35F5	1.585	3.58711	17.1762	0.000238687	0.0153032	3.62217
ENSACAT00000012667		0.906155	5.90388	17.1021	0.000244781	0.0156196	3.61122
ENSACAT00000017233	INPP5B	-1.26092	6.68678	17.0679	0.000249631	0.0158539	3.6027
ENSACAT00000024982	AFF4	1.46669	3.63426	17.0207	0.000251656	0.0159075	3.59919
ENSACAT00000008380	RHBDF2	-1.70492	5.4329	17.7283	0.000253338	0.015939	3.5963
ENSACAT00000013160		0.952084	7.05654	16.9139	0.000261007	0.0161395	3.58335
ENSACAT00000004850	CNN3	1.12523	4.97082	16.885	0.000263594	0.0161395	3.57906
ENSACAT00000011457	FBRS	-0.827313	6.29701	16.9385	0.000258818	0.0161395	3.587
ENSACAT00000016545	GTF3C1	-0.838327	6.02752	16.8704	0.000264917	0.0161395	3.57689
ENSACAT00000008876	LRP8	1.10485	5.40381	16.8811	0.000263947	0.0161395	3.57848
ENSACAT00000005454	MBP	1.88139	2.14815	16.8805	0.000264002	0.0161395	3.57839
ENSACAT00000001703	NDUFB3	1.02825	5.65418	16.9118	0.000261191	0.0161395	3.58304
ENSACAT00000013094		-1.63983	2.80825	16.8451	0.000267222	0.0162067	3.57313
ENSACAT00000009272		0.77235	8.99366	16.7953	0.000271816	0.0163381	3.56573
ENSACAT00000016945	SFXN4	0.728841	8.56198	16.8038	0.000271024	0.0163381	3.56699
ENSACAT00000012624	HSD17B13	0.78839	7.9305	16.7823	0.000273033	0.0163383	3.56379
ENSACAT00000006665	FGL1	-1.09874	4.46307	16.7466	0.000276401	0.0164667	3.55846
ENSACAT00000030619		1.51989	8.2028	17.0373	0.000281031	0.0166687	3.55125
ENSACAT00000030544	PPP1R1A	-1.0464	5.95951	16.6638	0.000284367	0.0167926	3.54612
ENSACAT00000005629		-1.43744	3.5655	16.6302	0.000287674	0.0169137	3.5411
ENSACAT00000014812	XKR9	1.891	2.70439	16.6166	0.000289026	0.0169193	3.53906
ENSACAT00000030011		1.47142	7.76828	16.8805	0.000290893	0.0169549	3.53627
ENSACAT00000004180		-1.25425	4.74127	16.5329	0.000297485	0.0171168	3.52653
ENSACAT00000005765		-1.15042	6.60931	16.5397	0.000296786	0.0171168	3.52756
ENSACAT00000029560		-1.1194	4.07245	16.5541	0.000295312	0.0171168	3.52972
ENSACAT00000009121	CCNL2	-0.908706	5.61283	16.4767	0.000303312	0.0171943	3.51811
ENSACAT00000009022	DEPTOR	-1.13973	4.46526	16.5066	0.000300197	0.0171943	3.52259
ENSACAT00000017831	EIF4G3	-0.828386	7.69245	16.4597	0.000305097	0.0171943	3.51556
ENSACAT00000002103	HMCN1	1.76878	4.90773	17.0961	0.000305217	0.0171943	3.51539
ENSACAT00000008185	ITIH4	1.1409	8.78811	16.4871	0.000302222	0.0171943	3.51967
ENSACAT00000003605		-1.49834	2.48928	16.4206	0.000309244	0.0173486	3.5097
ENSACAT00000029685		-0.737013	8.21958	16.3883	0.000312722	0.0174022	3.50484
ENSACAT00000024700	CCAR2	-0.821563	5.82988	16.3758	0.000314077	0.0174022	3.50296
ENSACAT00000001343	LYRM7	2.6058	1.51824	16.381	0.000313509	0.0174022	3.50375
ENSACAT00000016006		-0.829597	6.34226	16.3611	0.000315675	0.017419	3.50076
ENSACAT00000030835		1.10178	6.40423	16.3097	0.000321349	0.0175975	3.49302
ENSACAT00000000927	COX7C	1.00307	7.36812	16.3082	0.000321522	0.0175975	3.49279
ENSACAT00000011082		3.3991	3.61453	17.7477	0.00032413	0.0176684	3.48928
ENSACAT00000004757		1.9158	4.15794	16.5867	0.000327979	0.0177346	3.48415
ENSACAT00000012458	HCFC1	-0.825175	6.23587	16.2523	0.000327821	0.0177346	3.48436
ENSACAT00000010627		-0.8527	5.97185	16.1877	0.000335254	0.0180554	3.47463
ENSACAT00000006471		1.54638	3.49823	16.1546	0.000339138	0.0181918	3.46962
ENSACAT00000023102	NDUFB1	1.12601	4.58368	16.1263	0.000342492	0.0182989	3.46535
ENSACAT00000026691		-1.6014	2.60697	16.0149	0.000356065	0.0189489	3.44847
ENSACAT00000008604		-1.27914	3.20755	15.9822	0.000360159	0.0190912	3.44351
ENSACAT00000000813	IL1RAP	-0.753801	5.66188	15.9277	0.000367083	0.019382	3.43524
ENSACAT00000002208		-0.789214	8.03432	15.9081	0.000369607	0.0194299	3.43226
ENSACAT00000007403		1.38291	3.55836	15.8983	0.000370878	0.0194299	3.43077
ENSACAT00000002193		-0.889996	5.69263	15.8291	0.00037998	0.0197174	3.42024
ENSACAT00000010598		-0.774148	5.14641	15.8015	0.000383686	0.0197174	3.41602
ENSACAT00000015077		1.83599	1.91932	15.8078	0.00038283	0.0197174	3.41699
ENSACAT00000004665	BEST3	-1.11158	5.34036	15.8194	0.00038128	0.0197174	3.41876
ENSACAT00000001412	F11	1.13191	7.68849	15.8129	0.000382148	0.0197174	3.41777
ENSACAT00000012403	DCN	1.09921	4.9001	15.6808	0.000400306	0.0202116	3.39761
ENSACAT00000003304	MRPS22	1.01854	4.01326	15.6845	0.000399782	0.0202116	3.39818
ENSACAT00000013327	TMCO1	0.964382	4.96558	15.6772	0.000400809	0.0202116	3.39706
ENSACAT00000014010	TRAPPC4	1.42085	6.02871	16.0728	0.000397305	0.0202116	3.40088
ENSACAT00000017387	WIZ	-1.04455	3.79569	15.698	0.000397892	0.0202116	3.40023
ENSACAT00000023023		-2.92492	1.06095	15.6087	0.000410602	0.0206282	3.38658
ENSACAT00000001066	CEP350	-1.56218	3.6639	15.5969	0.000412313	0.0206371	3.38477
ENSACAT00000008447	RGS2	-1.85305	3.53239	15.7373	0.000419728	0.0209305	3.37703
ENSACAT00000023465		-1.15057	4.65022	15.528	0.000422469	0.0209894	3.37421
ENSACAT00000009247		1.68965	9.30884	16.0673	0.000427216	0.0210477	3.36935
ENSACAT00000015607	CEBPB	-1.28287	7.08463	15.581	0.000428332	0.0210477	3.36822
ENSACAT00000014798	PRPF8	-0.916699	7.0858	15.4892	0.000428307	0.0210477	3.36824
ENSACAT00000014811	OGT	-0.896037	8.56764	15.4498	0.000434317	0.0212642	3.36219
ENSACAT00000003371		-0.851536	4.90229	15.4216	0.000438671	0.0213995	3.35786
ENSACAT00000006462		1.00607	5.26237	15.2757	0.00046199	0.0222467	3.33537
ENSACAT00000002496	ATXN2	-0.943108	6.33404	15.2812	0.00046108	0.0222467	3.33622
ENSACAT00000011729	FCHSD1	-1.07899	5.00187	15.2752	0.000462064	0.0222467	3.3353
ENSACAT00000023273	NUMA1	-0.833921	6.31995	15.2717	0.000462646	0.0222467	3.33475
ENSACAT00000014324		-3.09234	1.04662	15.2494	0.000466322	0.0222934	3.33131
ENSACAT00000011291	ATP5MC3	0.899694	7.95067	15.2458	0.00046693	0.0222934	3.33075
ENSACAT00000027053	FITM1	-5.04886	2.96543	16.8558	0.00047111	0.0224135	3.32688
ENSACAT00000023798		1.15464	5.78076	15.175	0.000478835	0.0227008	3.31981
ENSACAT00000009939		0.963678	6.67492	15.1457	0.000483879	0.0228595	3.31526
ENSACAT00000013432	NDFIP1	0.766652	5.3443	15.1201	0.000488317	0.0229884	3.3113
ENSACAT00000008938		0.858516	4.61244	15.0974	0.000492283	0.0230944	3.30779
ENSACAT00000030228		-1.2644	10.9223	15.0837	0.00049469	0.0231268	3.30567
ENSACAT00000003872		-0.999661	4.24347	14.979	0.000513573	0.0239264	3.2894
ENSACAT00000011022		-1.45666	4.3968	15.0897	0.000516507	0.0239589	3.28692
ENSACAT00000016564		1.03153	5.72432	14.9399	0.000520819	0.0239589	3.28331
ENSACAT00000004913	MICAL2	1.60103	2.89675	14.9273	0.000523166	0.0239589	3.28136
ENSACAT00000016190	TMPRSS6	0.808879	7.09164	14.934	0.000521912	0.0239589	3.2824
ENSACAT00000007132	ZNF609	-0.89428	5.13546	14.9407	0.000520665	0.0239589	3.28344
ENSACAT00000000978		-1.11519	6.43862	14.8808	0.000531971	0.0240482	3.27411
ENSACAT00000003629	NFAT5	-0.954515	5.2327	14.8785	0.000532416	0.0240482	3.27375
ENSACAT00000005601	NSMAF	1.33828	3.74254	14.87	0.000534046	0.0240482	3.27242
ENSACAT00000016799	TINAG	2.36049	4.41902	15.951	0.000529396	0.0240482	3.27622
ENSACAT00000002988	TOX4	-0.9549	4.47177	14.8819	0.000531757	0.0240482	3.27429
ENSACAT00000012845		-1.15661	3.96878	14.7633	0.000554926	0.0249051	3.25577
ENSACAT00000029215		1.11438	7.90841	14.7416	0.000559283	0.0250172	3.25237
ENSACAT00000001644	RSRC2	-0.729957	6.2663	14.7223	0.000563177	0.025108	3.24936
ENSACAT00000028631	CLPS	3.27182	4.78272	16.2156	0.000571024	0.0253738	3.24335
ENSACAT00000009975	MEF2A	3.66795	9.92095	16.2399	0.000577266	0.0255668	3.23862
ENSACAT00000009671		1.47883	3.53441	14.6267	0.000582961	0.0257344	3.23436
ENSACAT00000001854	BUD13	-0.803484	5.61828	14.6097	0.000586546	0.025808	3.2317
ENSACAT00000012754	SALL4	-2.00065	1.97638	14.5331	0.000603031	0.026447	3.21966
ENSACAT00000016202		1.30369	3.87474	14.5221	0.00060544	0.0264664	3.21793
ENSACAT00000014728	DHX37	-1.021	3.11716	14.5098	0.000608127	0.0264978	3.21601
ENSACAT00000001139		-0.731396	7.62047	14.46	0.000619227	0.0267152	3.20815
ENSACAT00000029402		1.29943	3.76147	14.4462	0.000622323	0.0267152	3.20598
ENSACAT00000001866	KDM2B	-0.957429	4.85306	14.4781	0.000615157	0.0267152	3.21101
ENSACAT00000014021	KIAA0100	-0.842467	5.84678	14.4586	0.000619532	0.0267152	3.20794
ENSACAT00000001909	SF3B3	-0.77257	7.47201	14.4431	0.000623037	0.0267152	3.20549
ENSACAT00000013993		0.883415	8.15069	14.3906	0.000635008	0.0270562	3.19722
ENSACAT00000004239	CLASRP	-0.726293	6.35848	14.3966	0.000633644	0.0270562	3.19815
ENSACAT00000004944		2.76057	2.86171	15.0034	0.000647498	0.0275013	3.18876
ENSACAT00000008225		1.19366	3.94393	14.3102	0.000653867	0.0276845	3.18451
ENSACAT00000010817	ERP27	2.87893	1.69722	14.3005	0.000656181	0.0276954	3.18298
ENSACAT00000011790		-2.39552	1.22936	14.2819	0.000660653	0.0277104	3.18003
ENSACAT00000014882		-1.20457	6.09264	14.3723	0.000659401	0.0277104	3.18085
ENSACAT00000007674		1.2254	4.02315	14.2627	0.000665284	0.027818	3.17699
ENSACAT00000014809		0.663016	6.80722	14.2536	0.000667501	0.0278242	3.17555
ENSACAT00000016387		1.82317	3.53104	14.2726	0.000705259	0.0292173	3.15165
ENSACAT00000015431	SERPINC1	0.751948	10.9297	14.1055	0.000704621	0.0292173	3.15204
ENSACAT00000021210		1.4586	10.3425	14.3853	0.000707803	0.0292327	3.15009
ENSACAT00000001674		-0.834053	5.20275	14.0562	0.000717441	0.0295402	3.14421
ENSACAT00000005850		-2.82787	1.54349	13.9944	0.000733896	0.030034	3.13437
ENSACAT00000008823	DRD2	-2.3961	1.54904	14.0007	0.000732205	0.030034	3.13537
ENSACAT00000000436		0.820225	5.85772	13.962	0.000742675	0.0303011	3.1292
ENSACAT00000003396	GLIS3	-1.56503	3.77537	14.0077	0.000752482	0.0306085	3.1235
ENSACAT00000015602	EPN1	-0.781599	6.14198	13.9011	0.000759498	0.0308009	3.11947
ENSACAT00000004027		0.880214	6.2561	13.8758	0.000766606	0.0309958	3.11543
ENSACAT00000026928		-1.80102	1.77412	13.8222	0.000781899	0.0310449	3.10685
ENSACAT00000001133		-3.91968	6.41093	15.2545	0.000786404	0.0310449	3.10435
ENSACAT00000004483		-2.29165	2.02645	13.8075	0.000786152	0.0310449	3.10449
ENSACAT00000005937	ADI1	0.84273	6.37733	13.8349	0.000778255	0.0310449	3.10888
ENSACAT00000002619	ESS2	-1.25675	4.48383	13.8253	0.000788574	0.0310449	3.10316
ENSACAT00000011247	INTS1	-0.787968	5.09439	13.8496	0.000774049	0.0310449	3.11123
ENSACAT00000006914	LXN	1.18991	4.24282	13.8628	0.000770291	0.0310449	3.11335
ENSACAT00000004397	MAN2A2	-0.875768	5.8783	13.8182	0.000783047	0.0310449	3.10621
ENSACAT00000017112	NDUFB7	0.921439	6.87276	13.8361	0.00077792	0.0310449	3.10906
ENSACAT00000027200		2.22172	2.30734	13.7786	0.00079459	0.0311905	3.09986
ENSACAT00000010330		-0.822246	5.78308	13.7458	0.000804271	0.0314788	3.0946
ENSACAT00000010074		1.22074	12.895	13.6997	0.000818087	0.0318194	3.0872
ENSACAT00000008279	PGM1	0.666437	6.37702	13.7051	0.00081645	0.0318194	3.08807
ENSACAT00000006193	RPS6KC1	1.16906	5.19779	13.709	0.000820063	0.0318194	3.08615
ENSACAT00000016991		-0.688041	7.01177	13.6681	0.000827729	0.0320245	3.08211
ENSACAT00000030197		-1.06928	3.74027	13.6238	0.00084141	0.0324606	3.07499
ENSACAT00000003965	FRRS1	1.0933	4.87942	13.5741	0.000857069	0.0329401	3.06698
ENSACAT00000002577	RYR1	-6.89667	-0.19524	14.1153	0.000858733	0.0329401	3.06614
ENSACAT00000015924	TSPO	0.98997	7.5865	13.5606	0.000861389	0.0329481	3.0648
ENSACAT00000006876	RPL29	0.866304	8.09454	13.5502	0.0008647	0.0329811	3.06313
ENSACAT00000015371		1.15393	5.785	13.5719	0.000868726	0.0329822	3.06112
ENSACAT00000016794	BAZ2A	-0.742109	4.5009	13.5349	0.000869629	0.0329822	3.06067
ENSACAT00000017703		0.910478	8.12614	13.4554	0.000895737	0.0331932	3.04782
ENSACAT00000017021		1.14351	4.27886	13.4574	0.000895068	0.0331932	3.04814
ENSACAT00000004352		1.33208	6.50449	13.7217	0.000896422	0.0331932	3.04749
ENSACAT00000008128		-1.76138	2.4362	13.4661	0.000892162	0.0331932	3.04956
ENSACAT00000004409		-0.897127	7.7873	13.4505	0.00089738	0.0331932	3.04702
ENSACAT00000011450	AGK	1.19157	3.99798	13.4716	0.000890348	0.0331932	3.05044
ENSACAT00000015844	BBIP1	1.46487	2.30692	13.4596	0.000894341	0.0331932	3.0485
ENSACAT00000012694	FGD4	1.31209	2.69117	13.4936	0.000883075	0.0331932	3.054
ENSACAT00000000699	THSD7B	-0.72847	6.47953	13.5074	0.000878559	0.0331932	3.05623
ENSACAT00000018009	CAVIN1	1.49888	3.94144	13.4171	0.000908602	0.0335162	3.04163
ENSACAT00000013162		3.22629	1.73353	13.4003	0.000914324	0.0336351	3.0389
ENSACAT00000002218	MAB21L4	0.790629	4.3536	13.3872	0.000918792	0.0337074	3.03678
ENSACAT00000003007		1.25957	4.02591	13.362	0.000927483	0.0337504	3.03269
ENSACAT00000016981	LENG8	-0.754795	6.69012	13.3712	0.000924305	0.0337504	3.03418
ENSACAT00000029100	MT-ATP6	1.13379	9.29929	13.369	0.00092506	0.0337504	3.03383
ENSACAT00000004410	TAOK3	-1.73901	5.99688	14.1075	0.000935994	0.0339683	3.02873
ENSACAT00000012473		1.50804	3.00432	13.307	0.000946711	0.0342648	3.02378
ENSACAT00000024052		1.29112	3.53775	13.2801	0.000956291	0.0343347	3.01941
ENSACAT00000007243		-0.647677	7.46291	13.2855	0.000954371	0.0343347	3.02028
ENSACAT00000015362	SLC38A10	-1.14007	3.49553	13.2857	0.000954289	0.0343347	3.02032
ENSACAT00000000865		0.921237	5.48446	13.2371	0.000971787	0.0345494	3.01243
ENSACAT00000005009		1.05463	7.4544	13.2422	0.000969933	0.0345494	3.01326
ENSACAT00000004817		2.49004	8.98833	14.373	0.000972535	0.0345494	3.01209
ENSACAT00000004100	UQCRB	1.00098	6.29195	13.238	0.000971471	0.0345494	3.01257
ENSACAT00000002669		0.811174	8.1152	13.22	0.000978053	0.034563	3.00964
ENSACAT00000029199	EIF3A	-0.796129	5.47628	13.2214	0.000977514	0.034563	3.00988
ENSACAT00000022725		1.09332	7.71548	13.198	0.000986146	0.0346679	3.00606
ENSACAT00000001651	EDC4	-0.743642	5.39085	13.1979	0.000986171	0.0346679	3.00605
ENSACAT00000007896	ABHD3	0.912922	5.35541	13.1838	0.0009914	0.034761	3.00375
ENSACAT00000009557	CLOCK	-1.71987	4.75675	13.7909	0.000996184	0.0347876	3.00166
ENSACAT00000004428	YEATS4	1.18402	3.0308	13.1679	0.000997326	0.0347876	3.00116
ENSACAT00000013454		2.54591	3.31238	13.4926	0.0010028	0.0348881	2.99879
ENSACAT00000000558	P3H2	-0.71555	5.77024	13.127	0.00101277	0.0351441	2.99449
ENSACAT00000013702		-1.20738	3.02716	13.1115	0.00101867	0.0352579	2.99197
ENSACAT00000010707	GCGR	-0.753647	8.50826	13.0842	0.00102918	0.0355304	2.98751
ENSACAT00000014575		1.24927	3.16957	13.063	0.00103742	0.0357233	2.98405
ENSACAT00000022446		0.967902	10.51	12.9915	0.00106573	0.0366047	2.97235
ENSACAT00000003500		-5.55492	3.95358	14.2492	0.00107744	0.0369127	2.96761
ENSACAT00000006133	LMF1	0.955134	4.18035	12.938	0.00108746	0.0371612	2.96359
ENSACAT00000007769		-0.800554	5.72792	12.8998	0.00110325	0.0376055	2.95733
ENSACAT00000016977		-0.645782	7.07989	12.8839	0.0011099	0.0376414	2.95472
ENSACAT00000009895		0.966467	12.4552	12.8892	0.0011077	0.0376414	2.95558
ENSACAT00000011905	PCNP	0.831241	5.07083	12.8523	0.00112323	0.0379978	2.94953
ENSACAT00000008565	MGMT	1.04908	4.19792	12.8192	0.00113739	0.0383804	2.94409
ENSACAT00000012828		-0.868231	4.50977	12.7937	0.00114845	0.038479	2.93989
ENSACAT00000010365		0.927345	6.82941	12.7927	0.00114888	0.038479	2.93972
ENSACAT00000003701	CHP1	0.886233	4.69632	12.8032	0.00114432	0.038479	2.94145
ENSACAT00000017549	ACADSB	0.830992	4.72646	12.7575	0.0011643	0.0388985	2.93394
ENSACAT00000014016		-0.953852	7.20057	12.7469	0.00116901	0.0389592	2.93218
ENSACAT00000005799		-0.689695	6.29168	12.7371	0.00117335	0.0389605	2.93057
ENSACAT00000011992		-0.636071	6.50844	12.7334	0.00117499	0.0389605	2.92997
ENSACAT00000012356		1.32915	2.73611	12.7208	0.00118062	0.0389605	2.92789
ENSACAT00000016189	PCLO	1.34447	3.50886	12.7273	0.00117774	0.0389605	2.92895
ENSACAT00000010189		1.13299	3.69458	12.7116	0.00118478	0.0390021	2.92636
ENSACAT00000015754		0.7779	4.32499	12.6952	0.00119218	0.0390055	2.92366
ENSACAT00000003019		0.820358	9.08061	12.6921	0.00119357	0.0390055	2.92315
ENSACAT00000015940	SLC41A2	2.61152	5.59085	13.7729	0.00119198	0.0390055	2.92373
ENSACAT00000029773		-0.719461	7.10917	12.6822	0.0011981	0.0390586	2.92151
ENSACAT00000005363		-0.710891	5.77687	12.6723	0.0012026	0.0391105	2.91988
ENSACAT00000008071	PKD1L3	-4.56586	4.31255	13.8757	0.00121422	0.0393936	2.9157
ENSACAT00000016956		0.869649	9.07489	12.6308	0.00122174	0.0394473	2.91302
ENSACAT00000004430	FAM174A	1.36065	2.93764	12.6361	0.00121927	0.0394473	2.9139
ENSACAT00000017993	MAOA	0.676315	6.60991	12.6132	0.00122996	0.0396177	2.91011
ENSACAT00000016311	CDH4	-1.25531	3.21498	12.6067	0.00123298	0.03962	2.90905
ENSACAT00000004500	RAPH1	-1.18844	4.39593	12.5743	0.00124832	0.0400175	2.90367
ENSACAT00000022044		0.959328	12.9746	12.5661	0.00125223	0.0400475	2.90232
ENSACAT00000006413	ROMO1	0.877811	7.02108	12.482	0.00129306	0.0412554	2.88838
ENSACAT00000014146		2.42357	2.78306	12.824	0.00129908	0.0413495	2.88636
ENSACAT00000014891	COCH	-0.853383	4.92899	12.4617	0.00130315	0.0413813	2.885
ENSACAT00000008204		-1.43748	3.51737	12.4536	0.00130719	0.041412	2.88366
ENSACAT00000013239		2.06524	4.00001	13.0478	0.00131615	0.0415978	2.88069
ENSACAT00000011799		-1.19305	3.37058	12.4201	0.00132405	0.0417493	2.8781
ENSACAT00000001692		-0.795018	6.6667	12.4023	0.00133307	0.041758	2.87515
ENSACAT00000004982		-0.618914	4.88361	12.4013	0.00133361	0.041758	2.87497
ENSACAT00000030025	SPATA1	1.93421	2.66056	12.4013	0.00133362	0.041758	2.87497
ENSACAT00000010182	ANGPT1	-0.9331	3.87904	12.3825	0.00134324	0.0418644	2.87185
ENSACAT00000016863	NR4A1	-2.73025	2.40266	12.7855	0.00134069	0.0418644	2.87267
ENSACAT00000010678	RHOB	-1.21418	7.14246	12.5123	0.00134917	0.041952	2.86993
ENSACAT00000014536		-0.91023	7.99708	12.3538	0.00135808	0.0421319	2.86707
ENSACAT00000017409		1.22068	8.04664	12.4542	0.00136813	0.0423461	2.86387
ENSACAT00000017757	MYRF	3.72973	1.13588	12.3184	0.00137669	0.0425133	2.86116
ENSACAT00000000475		-1.38244	2.77574	12.2998	0.00138656	0.0427199	2.85806
ENSACAT00000025106		-0.961232	8.84646	12.2857	0.0013941	0.0428084	2.85571
ENSACAT00000014459		-0.788309	4.89604	12.2825	0.00139579	0.0428084	2.85518
ENSACAT00000003559		-1.09141	4.75678	12.2534	0.00141147	0.043191	2.85033
ENSACAT00000015083		-0.908198	4.2335	12.2393	0.00141916	0.0433277	2.84797
ENSACAT00000030205		2.30313	4.23444	12.9626	0.00143096	0.0434907	2.84437
ENSACAT00000013577	PFDN1	0.980212	4.41673	12.2224	0.00142845	0.0434907	2.84513
ENSACAT00000001101		1.31528	4.23765	12.2409	0.00143522	0.043522	2.84308
ENSACAT00000029358		1.3589	8.50808	12.4593	0.00144202	0.04363	2.84103
ENSACAT00000001307		1.10227	7.9091	12.195	0.00145066	0.0437931	2.83843
ENSACAT00000006927		0.981726	7.54587	12.1673	0.00145906	0.0439481	2.83593
ENSACAT00000009757	TCN2	0.752994	6.97107	12.1416	0.00147357	0.0442861	2.83163
ENSACAT00000000495		-0.856922	6.01508	12.133	0.00147848	0.0443346	2.83019
ENSACAT00000000080		1.285	3.078	12.0874	0.00150474	0.0450217	2.82254
ENSACAT00000011964		-0.922767	4.66846	12.0679	0.00151616	0.0452629	2.81925
ENSACAT00000002609		-1.19481	2.79618	12.0546	0.00152395	0.0453948	2.81703
ENSACAT00000006141	SESN1	0.723093	5.45406	12.0327	0.00153693	0.0456804	2.81335
ENSACAT00000017388		1.22099	9.29966	12.1099	0.00155449	0.045906	2.80841
ENSACAT00000009243		1.37032	7.04702	12.3205	0.00155465	0.045906	2.80837
ENSACAT00000030314		-3.17178	1.64366	12.2752	0.00155475	0.045906	2.80834
ENSACAT00000007254		0.638346	6.00524	11.972	0.00157346	0.0462851	2.80315
ENSACAT00000002623		0.973853	5.99765	11.9647	0.0015779	0.0462851	2.80192
ENSACAT00000015281	DUSP1	-1.69105	4.92045	12.5567	0.0015776	0.0462851	2.802
ENSACAT00000001959		1.11448	4.41809	11.9563	0.0015831	0.0463365	2.80049
ENSACAT00000000489	NCKAP5	1.64354	3.06661	11.9417	0.00159204	0.0464973	2.79805
ENSACAT00000010440		0.893627	4.80031	11.9335	0.00159711	0.0465444	2.79666
ENSACAT00000009538		1.14888	4.50795	11.9054	0.00161463	0.0465512	2.79193
ENSACAT00000006483		-1.02724	4.06139	11.9113	0.00161093	0.0465512	2.79292
ENSACAT00000012130	ACOX3	0.658837	6.85177	11.9154	0.0016084	0.0465512	2.79361
ENSACAT00000004350	CPQ	0.741981	5.53796	11.9096	0.00161203	0.0465512	2.79263
ENSACAT00000006925	FRRS1L	3.2623	9.32406	13.0016	0.00160668	0.0465512	2.79407
ENSACAT00000012071	NXPE3	1.9711	4.96561	12.6147	0.00163308	0.0469824	2.78699
ENSACAT00000009658	NAB2	0.735491	6.63817	11.8635	0.00164113	0.0471132	2.78486
ENSACAT00000014947	IL6ST	1.0659	5.37258	11.8525	0.00165188	0.0473211	2.78202
ENSACAT00000016353	ABCB4	0.829246	5.99636	11.8138	0.00167317	0.0477278	2.77646
ENSACAT00000012782	SEC16B	-0.995311	4.45562	11.8142	0.00167292	0.0477278	2.77653
ENSACAT00000015615	DNM2	-0.827432	4.17386	11.7468	0.00171745	0.0488086	2.76511
ENSACAT00000005440	SDCBP	0.805569	5.81515	11.7455	0.00171831	0.0488086	2.7649
ENSACAT00000012286		-0.90508	4.10864	11.7333	0.0017265	0.0489382	2.76283
ENSACAT00000009321		-1.49273	6.6489	12.1833	0.00173909	0.0490884	2.75968
ENSACAT00000014907	ATP5PF	0.907981	6.13644	11.7199	0.00173557	0.0490884	2.76056
ENSACAT00000017426		1.24606	3.74768	11.6775	0.00176456	0.049703	2.75336
ENSACAT00000017988		1.8669	2.58516	11.6417	0.00178939	0.0500879	2.7473
ENSACAT00000001294	SART3	-0.686331	5.12147	11.6469	0.0017858	0.0500879	2.74817
ENSACAT00000006506	SLC25A19	-1.9889	2.25864	11.6841	0.00178345	0.0500879	2.74874
ENSACAT00000012383		-0.6646	8.7402	11.6187	0.00180561	0.0504372	2.74338
ENSACAT00000003160	CAPN8	2.38502	2.42257	11.65	0.00181329	0.050547	2.74153
ENSACAT00000005625		-0.806188	4.18472	11.6022	0.00181733	0.0505548	2.74057
ENSACAT00000015737		-1.63847	1.89261	11.5922	0.00182443	0.0506476	2.73887
ENSACAT00000009362		1.30289	3.73829	11.5843	0.00183009	0.0507003	2.73753
ENSACAT00000000586	PRADC1	1.25128	2.88309	11.5671	0.00184248	0.0509386	2.7346
ENSACAT00000016947		0.859337	6.43522	11.5586	0.00184859	0.0510029	2.73316
ENSACAT00000029731		-1.18469	3.77414	11.5525	0.00185307	0.0510218	2.73211
ENSACAT00000011116	NNT	0.711842	6.4552	11.5413	0.00186122	0.0511417	2.7302
ENSACAT00000026753		1.66359	7.00922	12.1222	0.00186832	0.0512322	2.72855
ENSACAT00000024680		2.79413	5.97481	12.5189	0.00188274	0.0515227	2.72521
ENSACAT00000004516	SOD2	1.03334	5.83107	11.5076	0.00188804	0.051563	2.72399
ENSACAT00000002263		-0.674034	5.35671	11.4896	0.00189934	0.0516621	2.7214
ENSACAT00000004351		1.6752	3.67462	11.6939	0.00189696	0.0516621	2.72194
ENSACAT00000006531		0.728722	7.53908	11.4782	0.00190789	0.0517338	2.71945
ENSACAT00000014749		0.950294	4.16471	11.4707	0.00191351	0.0517338	2.71817
ENSACAT00000024885		2.19998	1.97181	11.4754	0.00190997	0.0517338	2.71897
ENSACAT00000016339		-0.803342	5.91362	11.4288	0.00194535	0.0524893	2.711
ENSACAT00000014283		-0.819188	4.27815	11.4146	0.00195622	0.0525719	2.70858
ENSACAT00000009579	U2SURP	-0.715986	7.03933	11.4164	0.00195481	0.0525719	2.7089
ENSACAT00000011551		-1.66258	2.52178	11.3927	0.00197317	0.0529217	2.70484
ENSACAT00000017654		0.788762	5.56869	11.3666	0.0019936	0.0533634	2.70036
ENSACAT00000003850		-0.597167	6.32994	11.328	0.00202415	0.0540738	2.69376
ENSACAT00000013586	TRPC5	1.30054	2.75744	11.3136	0.0020357	0.0542747	2.69129
ENSACAT00000006418		-3.01065	2.13035	11.6732	0.00204439	0.0543985	2.68944
ENSACAT00000011633		1.04208	10.0151	11.2941	0.0020514	0.0544774	2.68795
ENSACAT00000030824		0.976454	6.33104	11.2886	0.00205593	0.0544902	2.68699
ENSACAT00000013589		-0.788523	6.53463	11.2724	0.00206909	0.0545581	2.68422
ENSACAT00000015149		0.97238	11.6474	11.2706	0.00207061	0.0545581	2.6839
ENSACAT00000015792		1.72606	7.36363	11.877	0.00207984	0.0545581	2.68197
ENSACAT00000008632		-0.903908	4.47198	11.2602	0.0020791	0.0545581	2.68212
ENSACAT00000014734	NAV3	-1.37523	6.30611	11.5959	0.0020828	0.0545581	2.68135
ENSACAT00000007618	ZNF385A	1.16491	3.18634	11.2629	0.0020769	0.0545581	2.68259
ENSACAT00000014733		0.735043	5.34673	11.2402	0.0020956	0.0547868	2.67869
ENSACAT00000010415	HNRNPD	-0.744461	6.21703	11.2241	0.00210904	0.0548189	2.67591
ENSACAT00000005786	MINDY4	3.06707	0.810369	11.2279	0.00210586	0.0548189	2.67657
ENSACAT00000001278	STK40	-0.688972	5.42831	11.2244	0.00210879	0.0548189	2.67597
ENSACAT00000023278		1.21713	3.44127	11.1753	0.00215018	0.0554599	2.66752
ENSACAT00000030397		-0.880896	4.96227	11.1882	0.00213921	0.0554599	2.66975
ENSACAT00000004099	GP5	-0.978247	7.86077	11.1806	0.00214567	0.0554599	2.66844
ENSACAT00000015168	PCNX4	-1.55271	3.96344	11.4326	0.00214803	0.0554599	2.66796
ENSACAT00000024512		-2.53273	1.60224	11.1659	0.00215824	0.0555245	2.6659
ENSACAT00000003977	IPO4	-0.911893	4.87858	11.16	0.00216324	0.0555245	2.6649
ENSACAT00000001329	STRADB	-0.561792	6.61189	11.1579	0.00216506	0.0555245	2.66453
ENSACAT00000015841	PDCD4	-0.874163	5.54938	11.1483	0.00217332	0.0556304	2.66288
ENSACAT00000022853		-2.4404	2.07489	11.3591	0.00218762	0.0557843	2.66003
ENSACAT00000013317		-0.629242	9.31687	11.1339	0.00218583	0.0557843	2.66038
ENSACAT00000029352		0.898199	5.25629	11.1072	0.00220908	0.0558031	2.65579
ENSACAT00000004648		1.01539	3.42315	11.1081	0.00220828	0.0558031	2.65595
ENSACAT00000030004		-1.01491	3.83559	11.1143	0.00220285	0.0558031	2.65701
ENSACAT00000029843		0.741957	9.37229	11.1075	0.00220883	0.0558031	2.65584
ENSACAT00000015227	SUCLG2	0.780513	5.83011	11.1257	0.00219295	0.0558031	2.65897
ENSACAT00000007953		-1.72148	3.35127	11.2544	0.00222	0.0559738	2.65365
ENSACAT00000002658	CAB39	0.693132	5.17178	11.0827	0.00223075	0.0561397	2.65155
ENSACAT00000001534	MRPL14	1.02756	4.13053	11.0775	0.00223536	0.056151	2.65065
ENSACAT00000008764	ENPP2	0.834824	6.07363	11.0497	0.00226018	0.0566686	2.64586
ENSACAT00000013604		-0.809592	4.75067	11.0262	0.00228139	0.0570941	2.6418
ENSACAT00000004212	GABPB1	3.04533	4.30019	11.8608	0.00232153	0.0579909	2.63423
ENSACAT00000003273		0.877848	4.56533	10.9729	0.00233039	0.0581018	2.63257
ENSACAT00000013835	E4F1	-0.676541	5.24948	10.9684	0.0023346	0.0581018	2.63179
ENSACAT00000013266		0.827877	4.09844	10.9633	0.0023393	0.0581113	2.63091
ENSACAT00000024675		1.08265	10.2151	10.9672	0.00234546	0.0581571	2.62977
ENSACAT00000029447		1.04844	7.66703	10.9622	0.00235015	0.0581663	2.6289
ENSACAT00000014766		-0.994974	4.80986	10.9427	0.00235859	0.058268	2.62735
ENSACAT00000014371		-1.39258	2.78481	10.8964	0.0024027	0.0583361	2.6193
ENSACAT00000015662		-0.784723	7.22919	10.8911	0.00240775	0.0583361	2.61839
ENSACAT00000016450		1.31333	7.01863	11.1717	0.00240648	0.0583361	2.61862
ENSACAT00000008797		2.87167	11.5493	11.782	0.00240901	0.0583361	2.61816
ENSACAT00000013291		1.14451	3.19879	10.9336	0.00236721	0.0583361	2.62576
ENSACAT00000012789	CD302	1.03035	3.19645	10.9096	0.00238999	0.0583361	2.6216
ENSACAT00000016158	CNOT3	-0.818709	4.98194	10.899	0.00240013	0.0583361	2.61976
ENSACAT00000008039	IST1	-0.862124	4.98188	10.9098	0.00238978	0.0583361	2.62164
ENSACAT00000003177	KYNU	1.07415	4.71952	10.9281	0.00237242	0.0583361	2.62481
ENSACAT00000009461	SF3A1	-0.82516	6.19982	10.9154	0.00238447	0.0583361	2.62261
ENSACAT00000003695	SLC35A3	0.996308	4.03076	10.9147	0.00238517	0.0583361	2.62248
ENSACAT00000004838		-3.31382	1.90022	11.3638	0.00242531	0.0586253	2.61523
ENSACAT00000000963		-0.670171	5.22486	10.8626	0.00243539	0.0587636	2.61343
ENSACAT00000007643		-2.39647	3.70463	11.5382	0.00244341	0.0587732	2.612
ENSACAT00000030732		-0.874072	7.10536	10.8488	0.00244888	0.0587732	2.61103
ENSACAT00000000780	PROS1	0.958422	6.32986	10.8524	0.00244527	0.0587732	2.61167
ENSACAT00000002110	NCAPG	-1.92396	1.5362	10.8435	0.002454	0.0587913	2.61013
ENSACAT00000012887		-0.925768	4.3814	10.832	0.00246537	0.0589587	2.60812
ENSACAT00000017778		-1.56589	2.22513	10.8057	0.00249143	0.0592821	2.60355
ENSACAT00000002316		0.941094	5.20679	10.8079	0.00248929	0.0592821	2.60392
ENSACAT00000027637		2.78748	10.9532	11.6746	0.0024965	0.0592821	2.60267
ENSACAT00000004659	RASAL1	1.97376	1.93932	10.8046	0.00249258	0.0592821	2.60335
ENSACAT00000013612	IGF2BP3	-0.695367	7.66772	10.794	0.00250318	0.059336	2.60151
ENSACAT00000015909	SCUBE1	1.0241	4.17948	10.7817	0.00251557	0.0595249	2.59936
ENSACAT00000001646	APOA4	-3.32822	8.51829	11.6805	0.00252188	0.0595696	2.59827
ENSACAT00000001603		1.2457	3.02104	10.765	0.00253248	0.059715	2.59645
ENSACAT00000030677		-0.928573	3.77992	10.7514	0.00254637	0.0599377	2.59408
ENSACAT00000005225	MCM3	-0.730289	5.23411	10.7452	0.00255269	0.0599816	2.593
ENSACAT00000013381	GALNS	1.98166	2.05989	10.7384	0.00255962	0.0600396	2.59182
ENSACAT00000002140		0.876481	9.6849	10.7187	0.00258003	0.0600417	2.58837
ENSACAT00000018075		-0.947466	5.45756	10.7168	0.00258201	0.0600417	2.58804
ENSACAT00000028943	P2RY8	4.0396	0.865184	10.728	0.00257035	0.0600417	2.59001
ENSACAT00000011222	PRICKLE3	-0.763747	3.94236	10.7317	0.00256657	0.0600417	2.59065
ENSACAT00000009537	ZSWIM8	-0.698348	4.84464	10.7222	0.00257636	0.0600417	2.58899
ENSACAT00000002831		-2.19449	1.116	10.696	0.00260369	0.0601963	2.58441
ENSACAT00000007735	GALNT15	-2.4823	2.37697	11.0817	0.00260542	0.0601963	2.58412
ENSACAT00000002221	SLC38A4	-1.67156	7.09695	11.2706	0.00259568	0.0601963	2.58575
ENSACAT00000028480	UNC45A	-1.08161	3.53139	10.6932	0.00260654	0.0601963	2.58394
ENSACAT00000011536		0.907255	4.1016	10.6814	0.00261899	0.0603802	2.58187
ENSACAT00000007918		2.40238	9.10632	11.4878	0.00262531	0.0604225	2.58082
ENSACAT00000011642	KCTD6	0.989194	4.37437	10.6703	0.00263075	0.0604444	2.57992
ENSACAT00000030849		-1.02803	6.15941	10.6684	0.00267029	0.0612484	2.57344
ENSACAT00000008904	ADK	0.743909	7.91175	10.5994	0.00270687	0.0619819	2.56753
ENSACAT00000017880		-0.706951	4.81589	10.5805	0.00272763	0.0623512	2.56421
ENSACAT00000010107		0.772599	9.02398	10.5716	0.00273744	0.0624361	2.56266
ENSACAT00000015996	FAM210B	0.879309	4.65966	10.5687	0.00274062	0.0624361	2.56215
ENSACAT00000012233		-0.693491	5.28247	10.5477	0.00276393	0.0628608	2.55847
ENSACAT00000015414		-0.953526	9.4788	10.5366	0.00277644	0.0628801	2.55651
ENSACAT00000012272		-0.902057	3.97181	10.5376	0.00277524	0.0628801	2.5567
ENSACAT00000007682	PLEKHA6	1.78385	2.2191	10.5345	0.00277879	0.0628801	2.55614
ENSACAT00000011147		4.04032	2.07154	10.8918	0.00279068	0.0630431	2.55429
ENSACAT00000027783		-0.938563	3.96643	10.4619	0.00286156	0.0645362	2.5434
ENSACAT00000015534		-0.990888	3.75009	10.451	0.00287418	0.0647123	2.54149
ENSACAT00000005352	NMRK1	1.7007	2.84379	10.4351	0.00289285	0.0650239	2.53867
ENSACAT00000017696	FADS2	0.904659	5.90132	10.4304	0.00289836	0.0650391	2.53785
ENSACAT00000022331		-2.7907	1.65653	10.5421	0.00291222	0.0651153	2.53578
ENSACAT00000009138		-0.919987	4.89389	10.4183	0.00291253	0.0651153	2.53573
ENSACAT00000011681		-1.08107	4.93013	10.4509	0.00292593	0.0651153	2.53374
ENSACAT00000000032	B4GALNT3	-0.872611	6.01813	10.4106	0.0029217	0.0651153	2.53436
ENSACAT00000024114	RBKS	-1.10851	4.94568	10.4932	0.00292486	0.0651153	2.53389
ENSACAT00000009700	HECTD4	-0.825747	6.31168	10.4009	0.00293316	0.0651683	2.53266
ENSACAT00000009484		-0.928122	4.41149	10.3915	0.00294437	0.0652142	2.53101
ENSACAT00000001606	TOP3B	-0.816896	4.83882	10.3911	0.00294491	0.0652142	2.53093
ENSACAT00000014639	RPA1	-0.699026	6.08068	10.3786	0.00295987	0.0654378	2.52873
ENSACAT00000004331		0.765571	6.51828	10.3571	0.00298585	0.0655783	2.52493
ENSACAT00000017273		0.868634	7.31597	10.3501	0.00299428	0.0655783	2.52371
ENSACAT00000016968		5.88432	0.784398	10.5467	0.00297881	0.0655783	2.52596
ENSACAT00000029616		-0.809675	7.1205	10.354	0.00298961	0.0655783	2.52439
ENSACAT00000000645	VWF	1.13921	3.95881	10.3562	0.00298693	0.0655783	2.52477
ENSACAT00000003836	WWP2	-0.743189	4.60208	10.3492	0.00299544	0.0655783	2.52354
ENSACAT00000007235		-1.68454	1.60602	10.3311	0.00301753	0.065866	2.52035
ENSACAT00000004887	PLS1	0.846386	4.49952	10.3304	0.00301837	0.065866	2.52023
ENSACAT00000002686	MYO7A	1.99867	1.50845	10.3215	0.00302934	0.0659984	2.51865
ENSACAT00000011253		1.169	7.87959	10.4428	0.0030432	0.0661159	2.51667
ENSACAT00000005647	nlgn2	1.83492	2.84805	10.3928	0.00304456	0.0661159	2.51648
ENSACAT00000003606		0.90644	7.22587	10.2992	0.00305691	0.0662774	2.51472
ENSACAT00000001956	MAPK12	-0.653184	4.39417	10.2948	0.00306234	0.0662884	2.51395
ENSACAT00000028723		-0.901376	3.69992	10.2748	0.00308739	0.0663483	2.51041
ENSACAT00000004048		0.837279	9.74	10.2865	0.00307273	0.0663483	2.51248
ENSACAT00000004225		1.13151	3.64438	10.2709	0.00309229	0.0663483	2.50972
ENSACAT00000009038		1.23452	4.61243	10.3568	0.00308886	0.0663483	2.5102
ENSACAT00000016603		1.83126	5.40604	10.9046	0.00309468	0.0663483	2.50938
ENSACAT00000003026	NCKAP1	0.856272	5.96612	10.2697	0.00309387	0.0663483	2.5095
ENSACAT00000015686		-0.725054	4.55228	10.2593	0.00310702	0.0664015	2.50766
ENSACAT00000016648		1.7858	5.85073	10.8809	0.00310552	0.0664015	2.50787
ENSACAT00000011051	RAD21	1.10541	7.07857	10.3535	0.00311463	0.0664586	2.50659
ENSACAT00000013056		-1.0841	2.69572	10.2407	0.0031306	0.0666029	2.50437
ENSACAT00000011608		0.83647	4.65206	10.2402	0.00313129	0.0666029	2.50428
ENSACAT00000016764		-0.764105	4.12323	10.2326	0.00314093	0.0667025	2.50294
ENSACAT00000002186		2.03193	1.19789	10.2232	0.00315305	0.0668546	2.50127
ENSACAT00000027541		0.890242	4.94024	10.209	0.00317133	0.0671364	2.49876
ENSACAT00000007838		3.11273	10.3688	11.0086	0.00318735	0.0672176	2.49657
ENSACAT00000022415		7.54186	0.740049	10.6615	0.00318657	0.0672176	2.49668
ENSACAT00000002608	SDK1	2.76215	10.46	10.9862	0.00319014	0.0672176	2.49619
ENSACAT00000017039		-1.06023	3.88133	10.1575	0.0032388	0.0681362	2.48962
ENSACAT00000012600		-0.760878	4.85965	10.138	0.00326461	0.0685721	2.48617
ENSACAT00000016323	CTCFL	-1.31445	5.50372	10.4018	0.00327029	0.0685845	2.48541
ENSACAT00000016521	FAM171A1	-0.689592	5.65514	10.1216	0.00328667	0.0688055	2.48324
ENSACAT00000005239	ST8SIA6	0.775359	7.32777	10.1183	0.00329105	0.0688055	2.48267
ENSACAT00000024139		0.54454	7.5375	10.1143	0.00329649	0.0688122	2.48195
ENSACAT00000013437	ARRDC3	1.00567	4.40085	10.0998	0.00331607	0.0691139	2.47938
ENSACAT00000003784	WDR83OS	0.717471	6.17572	10.0885	0.00333146	0.0693274	2.47736
ENSACAT00000016458	SPRING1	-1.73354	2.25886	10.0808	0.00334199	0.0694391	2.47599
ENSACAT00000013571	MAML2	0.696431	5.80173	10.0621	0.0033677	0.0698656	2.47267
ENSACAT00000004781	TOB2	-0.818965	6.48753	10.0462	0.00338975	0.0702147	2.46983
ENSACAT00000009236		1.0163	3.66292	9.98815	0.00347145	0.0716865	2.45949
ENSACAT00000000665	STAMBPL1	-2.06717	1.21472	9.99008	0.0034687	0.0716865	2.45983
ENSACAT00000029398		-1.29114	2.8296	9.97939	0.00348396	0.0718347	2.45793
ENSACAT00000006844		1.2117	3.43637	9.95771	0.00351515	0.0722565	2.45406
ENSACAT00000001254	C1D	1.55286	2.34287	9.959	0.00351328	0.0722565	2.45429
ENSACAT00000002723	HEATR1	-1.94182	1.54994	9.9466	0.00353125	0.0724767	2.45207
ENSACAT00000007428		-0.900516	6.02147	9.93926	0.00354193	0.0725759	2.45076
ENSACAT00000001277	KYAT3	1.15896	3.51752	9.93587	0.00354686	0.0725759	2.45016
ENSACAT00000007701		-6.22891	1.07199	10.2161	0.00355973	0.0726619	2.44858
ENSACAT00000005827		0.732004	5.70529	9.90878	0.00358664	0.0726619	2.44531
ENSACAT00000004932		0.931033	4.26229	9.91652	0.00357522	0.0726619	2.4467
ENSACAT00000005976		0.946675	3.56893	9.9211	0.00356849	0.0726619	2.44752
ENSACAT00000009344		2.25431	1.24941	9.90824	0.00358743	0.0726619	2.44522
ENSACAT00000015324		-0.654225	4.36919	9.91954	0.00357079	0.0726619	2.44724
ENSACAT00000016621	RBFOX2	-1.34436	2.45353	9.90729	0.00358884	0.0726619	2.44505
ENSACAT00000016851		-0.927278	4.78457	9.90117	0.00359789	0.072681	2.44395
ENSACAT00000012206		0.667705	8.53402	9.89572	0.00360598	0.072681	2.44298
ENSACAT00000013992		0.792533	7.75411	9.89611	0.00360541	0.072681	2.44305
ENSACAT00000004310		0.722331	8.67074	9.88254	0.00362562	0.0729677	2.44062
ENSACAT00000022808		-1.56502	2.28937	9.8775	0.00363316	0.0730102	2.43972
ENSACAT00000011954		0.741149	10.4579	9.8614	0.00365735	0.0733579	2.43683
ENSACAT00000011690	PDHB	1.07403	5.33056	9.92116	0.00366136	0.0733579	2.43636
ENSACAT00000030224		0.773935	6.89867	9.84879	0.00367643	0.0733927	2.43457
ENSACAT00000005314		-0.814661	3.7399	9.8468	0.00367945	0.0733927	2.43422
ENSACAT00000004369	NRP2	-0.862495	5.10248	9.85018	0.00367432	0.0733927	2.43482
ENSACAT00000011825		-0.628443	5.12045	9.83311	0.00370029	0.0736992	2.43176
ENSACAT00000007929		0.824117	9.0641	9.8213	0.00371838	0.0738411	2.42965
ENSACAT00000017299		1.05415	4.34364	9.82444	0.00371357	0.0738411	2.43021
ENSACAT00000009065	NUDT1	1.23526	2.26813	9.78756	0.00377058	0.0746575	2.42359
ENSACAT00000009496	RNF215	-0.948783	5.00695	9.79012	0.00376659	0.0746575	2.42405
ENSACAT00000006477		1.06138	8.73245	9.82079	0.00379197	0.07475	2.42113
ENSACAT00000029986		-2.80211	1.01834	9.7727	0.0037938	0.07475	2.42093
ENSACAT00000029786		0.951635	7.08162	9.76684	0.00380301	0.07475	2.41987
ENSACAT00000002273		1.0744	4.14329	9.77931	0.00378346	0.07475	2.42211
ENSACAT00000009126	NUDT5	0.666687	8.53869	9.76699	0.00380278	0.07475	2.4199
ENSACAT00000012059		0.890494	6.96052	9.74974	0.00383002	0.0751711	2.4168
ENSACAT00000000480		-0.807319	5.57791	9.73661	0.00385089	0.0752516	2.41444
ENSACAT00000023787		0.831782	4.32335	9.742	0.00384231	0.0752516	2.41541
ENSACAT00000012394	GAB2	0.916328	4.01432	9.73681	0.00385057	0.0752516	2.41448
ENSACAT00000015986	CBR4	0.530384	5.13638	9.73262	0.00385726	0.0752669	2.41372
ENSACAT00000015176		-1.46917	2.4008	9.71609	0.00388375	0.0756699	2.41075
ENSACAT00000004538	KDM6B	-0.928865	5.27589	9.71274	0.00388915	0.0756699	2.41015
ENSACAT00000001513	CYP4V2	-0.924497	7.63323	9.69746	0.00391385	0.075931	2.4074
ENSACAT00000013936	DES	1.14902	4.04943	9.69876	0.00391175	0.075931	2.40763
ENSACAT00000003935		0.960737	7.14996	9.68877	0.00393362	0.0759861	2.40521
ENSACAT00000000829	GRB14	-1.77671	2.17105	9.68877	0.00392799	0.0759861	2.40583
ENSACAT00000013097	MYO18A	-0.82831	6.93712	9.69183	0.00392301	0.0759861	2.40638
ENSACAT00000030378		2.2818	1.27872	9.67923	0.00394356	0.0760689	2.40411
ENSACAT00000006412		0.640841	7.58219	9.66747	0.00396284	0.0763315	2.40199
ENSACAT00000007283		0.550878	7.04608	9.66001	0.00397512	0.0764586	2.40065
ENSACAT00000005724		0.674184	5.90684	9.64989	0.00399185	0.0765617	2.39883
ENSACAT00000002576	BRAP	-0.702451	6.42643	9.65131	0.0039895	0.0765617	2.39908
ENSACAT00000001089		-1.01182	3.86035	9.61647	0.00404766	0.077476	2.3928
ENSACAT00000017298	FGFR2	1.80792	1.24697	9.61446	0.00405103	0.077476	2.39243
ENSACAT00000000086		-1.58344	1.65473	9.6068	0.00406395	0.0776128	2.39105
ENSACAT00000007740		-1.11266	4.84012	9.67919	0.00409169	0.07786	2.3881
ENSACAT00000010046		0.712301	5.80093	9.59564	0.00408285	0.07786	2.38904
ENSACAT00000004935	FARSB	1.09628	2.9072	9.58895	0.00409424	0.07786	2.38783
ENSACAT00000014451		-0.817366	5.7857	9.57802	0.00411289	0.0778674	2.38585
ENSACAT00000006431	NOP2	-0.721504	4.33323	9.58489	0.00410115	0.0778674	2.38709
ENSACAT00000010991	SLC22A16	1.13144	2.78917	9.57639	0.00411569	0.0778674	2.38556
ENSACAT00000003822	SPPL2A	1.0547	3.53433	9.57518	0.00411776	0.0778674	2.38534
ENSACAT00000006028	MRPL58	1.04875	4.24438	9.56719	0.00413148	0.0779079	2.38389
ENSACAT00000015306	TMF1	0.92326	3.82473	9.5697	0.00412717	0.0779079	2.38435
ENSACAT00000011275	MPDZ	1.06945	3.27221	9.55971	0.00414436	0.0780414	2.38254
ENSACAT00000030468		-0.587453	6.11508	9.54988	0.00416136	0.0782522	2.38076
ENSACAT00000013994		0.745893	6.22258	9.53709	0.00418359	0.0785488	2.37845
ENSACAT00000009356		1.02099	5.70496	9.57909	0.0041888	0.0785488	2.37791
ENSACAT00000004522		-0.790822	4.15821	9.51308	0.00422566	0.0789141	2.37411
ENSACAT00000012716	CYP2R1	-2.35897	1.05318	9.51459	0.004223	0.0789141	2.37438
ENSACAT00000006985	FOXP2	-0.835862	5.29808	9.50301	0.00424345	0.0789141	2.37228
ENSACAT00000010374	MYC	-1.33317	5.45144	9.83692	0.00424002	0.0789141	2.37263
ENSACAT00000000628	PSME2	1.38133	5.13421	9.82458	0.00423881	0.0789141	2.37276
ENSACAT00000009494	TCIM	-3.05779	4.9693	10.2306	0.00422615	0.0789141	2.37406
ENSACAT00000010687	HS1BP3	0.768425	4.76759	9.49319	0.00426087	0.0791287	2.3705
ENSACAT00000017506		1.70983	3.00715	9.62916	0.00428089	0.079391	2.36847
ENSACAT00000016318		1.45765	2.24262	9.4754	0.00429262	0.0794991	2.36728
ENSACAT00000029359		-1.82158	5.7684	10.0406	0.00431515	0.0798066	2.365
ENSACAT00000000599	FERMT3	-1.41439	4.32794	9.69001	0.00432907	0.0799543	2.3636
ENSACAT00000014150	SYT4	0.983966	4.90637	9.44946	0.00433937	0.0800346	2.36257
ENSACAT00000010052		3.25805	5.98917	10.1585	0.00434622	0.0800514	2.36189
ENSACAT00000030823		-1.31195	2.75778	9.43593	0.00436397	0.0802685	2.36012
ENSACAT00000009220	CRYBG3	2.27396	1.37175	9.42938	0.00437593	0.0802691	2.35893
ENSACAT00000004658	SLC17A5	0.787617	4.71595	9.42964	0.00437546	0.0802691	2.35898
ENSACAT00000011921	NCCRP1	3.28549	1.50644	9.66901	0.00438658	0.080355	2.35787
ENSACAT00000001571	NPFFR1	0.669582	6.48147	9.39644	0.00443665	0.0810517	2.35294
ENSACAT00000012416	PPRC1	-1.03695	3.68973	9.39645	0.00443662	0.0810517	2.35295
ENSACAT00000004391		-2.07535	1.56155	9.39095	0.00444684	0.0811278	2.35195
ENSACAT00000024722		-0.724308	3.51986	9.37801	0.00447101	0.0812354	2.34959
ENSACAT00000027450		1.03969	7.32638	9.44311	0.00447688	0.0812354	2.34902
ENSACAT00000013379	PIK3CD	-1.84517	4.68281	9.8915	0.00446993	0.0812354	2.3497
ENSACAT00000008342	ROR1	1.15251	3.20631	9.37627	0.00447426	0.0812354	2.34928
ENSACAT00000005379	CYP7A1	3.13346	2.60615	9.67137	0.00450246	0.0815897	2.34655
ENSACAT00000029933		0.608026	5.55418	9.35084	0.00452219	0.0817272	2.34465
ENSACAT00000008065	NPAS2	-0.963338	3.50454	9.35284	0.0045184	0.0817272	2.34502
ENSACAT00000008431	SAMD12	-0.792082	4.72548	9.34109	0.00454071	0.0819519	2.34288
ENSACAT00000002416		-1.04941	4.60821	9.32868	0.00456439	0.0820691	2.34062
ENSACAT00000003187		-0.602726	6.89691	9.33304	0.00455606	0.0820691	2.34141
ENSACAT00000012252		0.566651	5.27046	9.32811	0.00456549	0.0820691	2.34051
ENSACAT00000005465		-0.830382	6.7511	9.31915	0.00458269	0.0822684	2.33888
ENSACAT00000016088		0.747882	7.29103	9.30658	0.00460691	0.0823508	2.33659
ENSACAT00000007494		0.885143	6.21791	9.30388	0.00461214	0.0823508	2.3361
ENSACAT00000014760		-0.935819	5.17282	9.31208	0.00459629	0.0823508	2.33759
ENSACAT00000029854		0.68804	5.30813	9.30093	0.00461786	0.0823508	2.33556
ENSACAT00000001785	PYCR3	0.677065	5.36747	9.30254	0.00461474	0.0823508	2.33585
ENSACAT00000029711		-1.30582	2.31552	9.28132	0.00465603	0.0823769	2.33198
ENSACAT00000010022		-0.567927	5.09589	9.28303	0.00465271	0.0823769	2.33229
ENSACAT00000000734		-0.522738	5.73609	9.29463	0.00463008	0.0823769	2.33441
ENSACAT00000029975		-1.06672	2.99137	9.28483	0.00464917	0.0823769	2.33262
ENSACAT00000012189	CNGA3	1.19838	2.77777	9.28219	0.00465434	0.0823769	2.33214
ENSACAT00000003942	JAK2	0.82159	3.91434	9.2875	0.00464397	0.0823769	2.33311
ENSACAT00000009426		0.674959	9.11801	9.27708	0.00466434	0.0823833	2.33121
ENSACAT00000017185		-0.621676	6.89739	9.27489	0.00466863	0.0823833	2.33081
ENSACAT00000004977		0.568186	6.14451	9.2277	0.00476218	0.0838144	2.32219
ENSACAT00000011543		1.67267	2.0229	9.2284	0.0047608	0.0838144	2.32232
ENSACAT00000003340		2.4534	9.57496	9.86106	0.00478983	0.084191	2.31968
ENSACAT00000027959		-2.98472	0.309	9.19236	0.00483358	0.0846108	2.31573
ENSACAT00000015201	ATP6V0E1	0.757869	5.77679	9.18669	0.00484514	0.0846108	2.31469
ENSACAT00000016509	DISP3	-0.661383	5.37475	9.18782	0.00484284	0.0846108	2.3149
ENSACAT00000005751	PROC	0.784237	7.51687	9.18879	0.00484085	0.0846108	2.31508
ENSACAT00000011377	SSR4	0.5977	8.90786	9.18723	0.00484403	0.0846108	2.31479
ENSACAT00000004347		-1.05416	2.81529	9.18174	0.00485526	0.0846147	2.31379
ENSACAT00000011558		-0.760666	5.16532	9.17742	0.00486409	0.0846147	2.313
ENSACAT00000013748	PGR	-2.36464	0.9328	9.17736	0.00486422	0.0846147	2.31299
ENSACAT00000002181		-0.867081	6.04085	9.16635	0.00488684	0.0847893	2.31097
ENSACAT00000006246	NFKB2	-0.705316	4.31362	9.16874	0.00488193	0.0847893	2.31141
ENSACAT00000000150		2.27133	3.31309	9.5575	0.00495198	0.0858089	2.30522
ENSACAT00000024186	AJAP1	0.985476	8.68501	9.14759	0.00496045	0.0858451	2.30448
ENSACAT00000026517	ANGPTL3	1.0197	4.99238	9.14137	0.0049766	0.0858535	2.30307
ENSACAT00000011775	FKRP	-1.05253	3.04357	9.11854	0.00498644	0.0858535	2.30221
ENSACAT00000015705	LRRC71	-0.69243	4.79986	9.11854	0.00498643	0.0858535	2.30221
ENSACAT00000002075	OPTC	-3.31403	0.289676	9.21508	0.00497977	0.0858535	2.30279
ENSACAT00000012794		-0.90739	4.00874	9.10856	0.00500749	0.0861058	2.30038
ENSACAT00000029607	ZFP36L2	-0.952435	4.54357	9.0993	0.00502713	0.0863333	2.29868
ENSACAT00000008577	ASXL1	-0.906668	5.00785	9.09111	0.00504456	0.0865222	2.29718
ENSACAT00000016397		1.00524	3.94536	9.07376	0.0050817	0.0870089	2.29399
ENSACAT00000023277		2.33569	0.878345	9.07182	0.00508586	0.0870089	2.29364
ENSACAT00000030288	FGFR2	1.11296	2.80061	9.06702	0.00509619	0.087075	2.29275
ENSACAT00000013868		6.05759	0.69555	9.20529	0.00510813	0.0871684	2.29174
ENSACAT00000017973		-3.94586	0.212879	9.0384	0.0051583	0.087913	2.28749
ENSACAT00000001063		1.43682	2.30459	9.02385	0.00519017	0.0882628	2.28482
ENSACAT00000012693	PDE3B	0.881675	5.55924	9.02305	0.00519193	0.0882628	2.28467
ENSACAT00000014222		-0.56515	6.71176	9.0127	0.00521474	0.0885388	2.28277
ENSACAT00000022580		-1.1882	1.9379	9.00369	0.0052347	0.0887657	2.28111
ENSACAT00000006921		-1.80075	1.42713	8.9904	0.00526429	0.0889315	2.27866
ENSACAT00000006189		-1.29865	1.87651	8.99516	0.00525367	0.0889315	2.27954
ENSACAT00000010752		-0.786362	6.12188	8.99117	0.00526255	0.0889315	2.2788
ENSACAT00000009190		1.73017	2.09481	8.98402	0.00527854	0.0890604	2.27749
ENSACAT00000015693		-0.730518	5.8903	8.96455	0.00532232	0.0895746	2.2739
ENSACAT00000000635		-1.39528	2.94792	8.9653	0.00532063	0.0895746	2.27404
ENSACAT00000007309		-0.578336	6.38682	8.96072	0.00533098	0.0896084	2.27319
ENSACAT00000024147		-2.62064	3.20575	9.43834	0.00541381	0.0907845	2.2665
ENSACAT00000011336		-1.2853	4.06318	9.04845	0.00541957	0.0907845	2.26604
ENSACAT00000024203		1.08068	3.86957	8.92122	0.00542118	0.0907845	2.26591
ENSACAT00000011697	CDKL5	1.69013	2.19768	8.90412	0.00546073	0.0910913	2.26275
ENSACAT00000017141	GADD45GIP1	0.7429	5.43115	8.90588	0.00545663	0.0910913	2.26308
ENSACAT00000002385	MLC1	-2.1074	4.05292	9.41123	0.00546656	0.0910913	2.26229
ENSACAT00000013000	SUPT3H	-0.622551	6.56922	8.9102	0.00544662	0.0910913	2.26387
ENSACAT00000009434		0.944023	2.91764	8.87895	0.00551952	0.09186	2.2581
ENSACAT00000006919		0.7394	4.20089	8.86145	0.0055608	0.0922155	2.25486
ENSACAT00000013157		0.796274	7.19077	8.85829	0.00556827	0.0922155	2.25428
ENSACAT00000021209		0.825431	7.74758	8.85968	0.00556498	0.0922155	2.25454
ENSACAT00000008899		1.09954	5.93327	9.01961	0.00555077	0.0922155	2.25565
ENSACAT00000000711		-1.22109	3.00984	8.84926	0.00558974	0.092388	2.25261
ENSACAT00000012182	AP4M1	-0.902339	4.3988	8.84526	0.00559927	0.092388	2.25187
ENSACAT00000000118	LEXM	1.23368	3.4371	8.84607	0.00559734	0.092388	2.25202
ENSACAT00000003131		-0.839338	4.64678	8.83317	0.00562819	0.0927515	2.24963
ENSACAT00000016739	RBMS2	1.48872	2.83425	8.81749	0.00566596	0.0932597	2.24673
ENSACAT00000015208		0.989962	12.8578	8.81777	0.00568044	0.0933482	2.24562
ENSACAT00000001456		1.23121	4.67739	8.96641	0.0056852	0.0933482	2.24525
ENSACAT00000017928	AGPAT3	0.850722	3.2826	8.80261	0.00570202	0.0935104	2.24397
ENSACAT00000011984		-0.777562	4.05524	8.79382	0.00572347	0.093748	2.24234
ENSACAT00000006713	ZBTB47	-1.25065	3.02782	8.78889	0.00573553	0.0938313	2.24143
ENSACAT00000009866		0.543986	4.94383	8.77937	0.00575888	0.0940515	2.23966
ENSACAT00000016009		2.82232	2.39328	9.16142	0.00576296	0.0940515	2.23935
ENSACAT00000007395		0.828566	5.81311	8.76339	0.00579831	0.0942559	2.2367
ENSACAT00000013240		1.41794	2.42385	8.76221	0.00580125	0.0942559	2.23648
ENSACAT00000008193	DFFB	-0.736233	4.84974	8.76132	0.00580345	0.0942559	2.23631
ENSACAT00000002513	SOD1	0.640405	8.91077	8.76131	0.00580348	0.0942559	2.23631
ENSACAT00000017007		0.60994	7.65739	8.75274	0.00582477	0.0944875	2.23472
ENSACAT00000015480	ISG20L2	-1.40984	2.00382	8.7043	0.00594672	0.0963497	2.22572
ENSACAT00000030687		2.26253	9.60631	9.27011	0.0059624	0.0963719	2.22458
ENSACAT00000011915	ABHD14A	1.12008	2.60582	8.69971	0.00595842	0.0963719	2.22487
ENSACAT00000016913		0.908165	3.17356	8.69293	0.00597573	0.0964181	2.22361
ENSACAT00000016887		-0.560278	6.05442	8.69143	0.00597958	0.0964181	2.22333
ENSACAT00000004247		-0.667219	6.17562	8.67522	0.00602124	0.0966547	2.22031
ENSACAT00000009455		0.816689	5.72626	8.67455	0.00602297	0.0966547	2.22019
ENSACAT00000013148	PTCH1	1.52045	2.41861	8.67579	0.00601978	0.0966547	2.22042
ENSACAT00000001826	PTPRB	0.744985	4.5597	8.6786	0.00601254	0.0966547	2.22094
ENSACAT00000017081	ACE2	0.900561	3.66734	8.66995	0.00603484	0.0967299	2.21933
ENSACAT00000001521		-0.679273	7.13368	8.6606	0.00605908	0.0970029	2.21759
ENSACAT00000002734	TCF7	-1.20603	2.84864	8.62771	0.00614517	0.0982644	2.21147
ENSACAT00000014701	OTC	0.648867	6.41334	8.61998	0.00616559	0.0984739	2.21003
ENSACAT00000007927		0.578656	5.46755	8.61618	0.00617568	0.0985182	2.20932
ENSACAT00000011175	ABCC5	-0.625707	5.60592	8.61262	0.00618512	0.0985521	2.20865
ENSACAT00000013627		-0.557006	5.76611	8.59865	0.00622233	0.099003	2.20605
ENSACAT00000029415		0.832781	4.68475	8.59649	0.00622813	0.099003	2.20564
ENSACAT00000014517		-0.800939	8.79919	8.58796	0.006251	0.0991324	2.20405
ENSACAT00000004524	FES	-1.49785	2.32719	8.58995	0.00624565	0.0991324	2.20442
ENSACAT00000014630	SLC29A4	-2.19943	1.3538	8.58522	0.00625836	0.0991324	2.20354
ENSACAT00000010255		-0.55835	7.1562	8.58024	0.00627177	0.0991428	2.20261
ENSACAT00000005067		3.42471	1.70136	8.57951	0.00627374	0.0991428	2.20247
ENSACAT00000013005	TMCO6	-1.12096	2.9455	8.56779	0.00630543	0.0995267	2.20029
ENSACAT00000006524		-0.698282	5.40691	8.55296	0.00634577	0.100046	2.19752
ENSACAT00000007859		-0.80688	6.82998	8.53935	0.00638307	0.100517	2.19497
ENSACAT00000002429	SLC39A13	0.905792	4.43269	8.52754	0.0064156	0.100911	2.19276
ENSACAT00000025831		-0.97896	5.77006	8.5808	0.00642495	0.100933	2.19213
ENSACAT00000010451	SETD5	-0.641566	5.50913	8.52162	0.00643199	0.100933	2.19165
ENSACAT00000023913		-1.81411	1.87629	8.49906	0.00649482	0.100977	2.18743
ENSACAT00000003729		-1.65856	1.85272	8.50113	0.00648901	0.100977	2.18782
ENSACAT00000000623		-0.732287	5.03816	8.50103	0.00648929	0.100977	2.1878
ENSACAT00000005681		0.815019	4.19357	8.50294	0.00648396	0.100977	2.18816
ENSACAT00000015512		1.4226	3.13248	8.54724	0.00645508	0.100977	2.1901
ENSACAT00000001162	FAM189A2	1.45494	3.05067	8.50955	0.00646551	0.100977	2.1894
ENSACAT00000002888	HOGA1	0.792353	4.19558	8.51261	0.00645698	0.100977	2.18997
ENSACAT00000006941	SRRM2	-0.519807	6.44602	8.50323	0.00648315	0.100977	2.18821
ENSACAT00000007493		-1.92809	1.82795	8.48744	0.00653511	0.101053	2.18475
ENSACAT00000003252		-1.54807	1.57451	8.48432	0.00653623	0.101053	2.18467
ENSACAT00000016879		-0.97064	3.30317	8.48131	0.00654471	0.101053	2.18411
ENSACAT00000016585	ETFDH	0.718865	6.01391	8.48215	0.00654234	0.101053	2.18427
ENSACAT00000008516	PLXNB3	-1.23045	3.96632	8.5581	0.00654361	0.101053	2.18418
ENSACAT00000002730	WDR4	-1.10844	2.90519	8.48132	0.00654468	0.101053	2.18411
ENSACAT00000000753		-0.861521	3.12274	8.47827	0.00655331	0.10107	2.18354
ENSACAT00000012371		-0.994149	3.94496	8.46747	0.0065839	0.101078	2.18152
ENSACAT00000016068	CBX4	-1.30695	2.33032	8.47264	0.00656924	0.101078	2.18248
ENSACAT00000000613	FIGN	-1.78295	1.68903	8.47245	0.00656978	0.101078	2.18245
ENSACAT00000006989	ITGB1	0.517946	5.89253	8.46953	0.00657806	0.101078	2.1819
ENSACAT00000006184	COX5B	0.707292	7.35328	8.46434	0.00659279	0.101099	2.18093
ENSACAT00000029629		1.69504	4.05237	8.73564	0.00662696	0.101463	2.17869
ENSACAT00000013508		-0.670007	7.93074	8.4427	0.00665468	0.101463	2.17687
ENSACAT00000022551		1.17804	2.81874	8.44026	0.00666171	0.101463	2.17641
ENSACAT00000005020	CACNA1G	2.65135	2.20984	8.73878	0.00664039	0.101463	2.17781
ENSACAT00000010521	SLC18B1	4.04716	5.77818	9.02812	0.00665973	0.101463	2.17654
ENSACAT00000015184	SLTM	-0.523085	8.09343	8.45074	0.00663163	0.101463	2.17838
ENSACAT00000015065		-0.694786	5.33052	8.43505	0.0066767	0.101576	2.17544
ENSACAT00000008484	RAI14	0.973127	4.2565	8.42992	0.00669152	0.101687	2.17448
ENSACAT00000014165	KPNA5	0.869488	3.73373	8.42447	0.0067073	0.101812	2.17345
ENSACAT00000012295		-1.13857	5.99987	8.59659	0.00672829	0.102015	2.1721
ENSACAT00000021145		-1.85884	3.20934	8.62824	0.00675677	0.102102	2.17026
ENSACAT00000000571		-0.904016	3.76519	8.40814	0.00675482	0.102102	2.17039
ENSACAT00000001561	SIK3	-0.921695	5.73908	8.4368	0.00674652	0.102102	2.17092
ENSACAT00000011920	PAK4	1.53977	2.35122	8.39605	0.00679024	0.102493	2.16812
ENSACAT00000004087	ERMP1	2.63743	0.912239	8.38766	0.00681493	0.10275	2.16654
ENSACAT00000007198	PPIP5K2	0.790368	3.74988	8.38118	0.00683406	0.102924	2.16532
ENSACAT00000010708		-0.521283	5.44991	8.37131	0.00686332	0.103134	2.16347
ENSACAT00000008060	KIF20B	1.72866	2.31848	8.37153	0.00686268	0.103134	2.16351
ENSACAT00000016130		-1.36478	1.92146	8.368	0.00687318	0.103167	2.16284
ENSACAT00000030860		-1.82132	6.25691	8.83637	0.00693931	0.103928	2.15868
ENSACAT00000003275		0.6961	4.87279	8.34669	0.00693691	0.103928	2.15883
ENSACAT00000017368		-2.37499	1.33867	8.34292	0.00694824	0.103946	2.15812
ENSACAT00000001985	ANKEF1	0.701923	4.24315	8.32746	0.00699497	0.104529	2.15521
ENSACAT00000010002	RDH5	0.905235	4.5899	8.31654	0.00702818	0.104908	2.15316
ENSACAT00000002116	IMMP1L	1.24545	2.47889	8.30693	0.00705752	0.10523	2.15135
ENSACAT00000012846		-1.1923	3.5526	8.29698	0.00708808	0.105425	2.14947
ENSACAT00000023982		0.836619	4.28901	8.29503	0.00709408	0.105425	2.1491
ENSACAT00000009526	TRAFD1	-0.548702	5.87615	8.29784	0.00708544	0.105425	2.14963
ENSACAT00000030078		-0.827925	3.38285	8.27517	0.00715552	0.10622	2.14536
ENSACAT00000014065		-0.831477	3.01751	8.2696	0.00717286	0.106361	2.14431
ENSACAT00000004989	PGLS	-1.072	2.76488	8.26566	0.00718515	0.106426	2.14356
ENSACAT00000013434	USP53	1.12118	3.6059	8.24587	0.00724723	0.107227	2.13983
ENSACAT00000006390		1.98336	1.47698	8.24051	0.00726412	0.107359	2.13882
ENSACAT00000006317	BTAF1	0.785021	3.75848	8.23165	0.00729216	0.107655	2.13714
ENSACAT00000007043	CPB1	2.74981	7.35974	8.76076	0.00734724	0.10835	2.13388
ENSACAT00000017799	CFAP52	-1.4966	1.55395	8.21065	0.00735914	0.108406	2.13317
ENSACAT00000004519		-0.705048	4.23234	8.19803	0.00739968	0.108651	2.13079
ENSACAT00000030526		-0.635767	4.67604	8.19995	0.00739351	0.108651	2.13115
ENSACAT00000025318		-1.99271	1.339	8.19795	0.00739995	0.108651	2.13077
ENSACAT00000030588		-0.496131	8.07663	8.19208	0.00741889	0.10881	2.12966
ENSACAT00000007739		-1.19769	3.44015	8.17222	0.00748335	0.109517	2.1259
ENSACAT00000000686		0.673318	8.56173	8.17359	0.00747891	0.109517	2.12616
ENSACAT00000030610		0.982288	7.91065	8.21051	0.00753654	0.109858	2.12283
ENSACAT00000010432	HABP2	0.580407	6.45955	8.15883	0.00752718	0.109858	2.12337
ENSACAT00000000706	MON2	-1.19444	2.71202	8.15516	0.00753924	0.109858	2.12267
ENSACAT00000029097	MT-CO2	0.881408	11.58	8.15896	0.00752674	0.109858	2.12339
ENSACAT00000017500	IAPP	-1.17792	2.41432	8.14959	0.0075576	0.110006	2.12162
ENSACAT00000005965		-0.602	5.45332	8.14124	0.00758517	0.110288	2.12003
ENSACAT00000007183		-1.20955	3.43334	8.12608	0.00765637	0.111083	2.11598
ENSACAT00000016959	TDO2	0.747583	8.95016	8.12142	0.00765109	0.111083	2.11628
ENSACAT00000014791		-0.601184	6.49153	8.10979	0.00769007	0.111291	2.11407
ENSACAT00000008539		-1.2987	2.42739	8.10818	0.00769548	0.111291	2.11376
ENSACAT00000009074		-0.873892	3.26914	8.11184	0.00768316	0.111291	2.11446
ENSACAT00000002646		-0.767141	4.5028	8.09934	0.00772526	0.111363	2.11209
ENSACAT00000006931		1.43997	2.21814	8.09972	0.00772398	0.111363	2.11216
ENSACAT00000029144		-1.33587	2.54005	8.10393	0.00770976	0.111363	2.11296
ENSACAT00000027428	ANO9	1.25528	2.46143	8.08988	0.00775727	0.111585	2.11029
ENSACAT00000013917	EPCAM	1.43966	2.288	8.09164	0.0077513	0.111585	2.11063
ENSACAT00000014030	HAL	-0.552531	9.62251	8.08607	0.00777021	0.111652	2.10957
ENSACAT00000000378		-1.71389	1.43886	8.07865	0.00779543	0.111824	2.10816
ENSACAT00000022995		-1.63498	1.24111	8.07523	0.0078071	0.111824	2.10751
ENSACAT00000011230		1.3965	2.70546	8.07603	0.00780437	0.111824	2.10766
ENSACAT00000030076		0.818656	4.63427	8.07106	0.00782136	0.111909	2.10672
ENSACAT00000015025		-1.13538	6.62627	8.22615	0.00787885	0.112263	2.10354
ENSACAT00000026649		-0.747797	5.82582	8.05416	0.00787944	0.112263	2.1035
ENSACAT00000008157	ETV5	0.780762	4.42661	8.06057	0.00785735	0.112263	2.10472
ENSACAT00000010766	PPP1R10	-1.19717	4.87509	8.2376	0.00786726	0.112263	2.10418
ENSACAT00000000169	RIOK3	-0.642701	4.3011	8.05157	0.00788836	0.112272	2.10301
ENSACAT00000011969	SETDB1	-0.8184	4.63594	8.04277	0.0079188	0.112586	2.10134
ENSACAT00000012159		-1.30198	2.65431	8.03571	0.00794334	0.112616	2.1
ENSACAT00000000175		0.947033	4.60782	8.03494	0.00794604	0.112616	2.09985
ENSACAT00000005097	TRAM2	2.44008	0.890112	8.035	0.00794582	0.112616	2.09986
ENSACAT00000016549	STK24	0.848112	3.43677	8.02868	0.00796785	0.112807	2.09866
ENSACAT00000016413	CNTN1	0.996773	3.50916	8.01801	0.00800517	0.113216	2.09663
ENSACAT00000013552		1.30922	2.37681	8.01192	0.00802657	0.1134	2.09547
ENSACAT00000012092	DXO	-0.672549	6.43392	8.00887	0.00803734	0.113433	2.09489
ENSACAT00000002299		-2.77806	3.43954	8.48424	0.00809676	0.113438	2.09169
ENSACAT00000024509		-1.31108	1.89615	7.98498	0.00812198	0.113438	2.09034
ENSACAT00000014968		-0.880648	4.08129	8.00327	0.0080571	0.113438	2.09382
ENSACAT00000006197		-0.867109	3.6647	7.98614	0.00811784	0.113438	2.09056
ENSACAT00000007781		0.988824	3.44961	7.99234	0.00809581	0.113438	2.09174
ENSACAT00000004622		-0.777368	4.72484	7.9871	0.00811445	0.113438	2.09074
ENSACAT00000003640		-0.559099	6.16282	7.99026	0.00810318	0.113438	2.09134
ENSACAT00000011942	HDAC3	0.717403	4.99532	7.98849	0.00810948	0.113438	2.09101
ENSACAT00000011918	PHKA2	-0.749598	4.0496	7.99729	0.00807825	0.113438	2.09268
ENSACAT00000004931	SH3PXD2A	2.78366	1.02391	7.99681	0.00807995	0.113438	2.09259
ENSACAT00000011148	TMEM167A	1.19054	2.2825	7.97975	0.00814064	0.113581	2.08934
ENSACAT00000003919		-0.882285	6.95851	7.97764	0.00819631	0.114121	2.08638
ENSACAT00000005784		0.801208	4.65697	7.96641	0.00818847	0.114121	2.0868
ENSACAT00000013674		-0.758386	4.68093	7.9548	0.00823031	0.114358	2.08458
ENSACAT00000013938	ITFG1	0.62551	5.65575	7.95534	0.00822836	0.114358	2.08469
ENSACAT00000003042		1.15982	7.19475	8.12038	0.00826317	0.114646	2.08285
ENSACAT00000009674	SF3B1	-0.592219	7.78891	7.94424	0.00826861	0.114646	2.08257
ENSACAT00000001423	TMEM209	1.93938	4.18404	8.33114	0.00827655	0.114646	2.08215
ENSACAT00000008811		-1.19164	6.35796	8.16351	0.00829939	0.114726	2.08095
ENSACAT00000009014		-0.604037	5.2284	7.93699	0.00829499	0.114726	2.08118
ENSACAT00000012975	MOB1B	1.42203	1.75065	7.92757	0.00832942	0.115023	2.07939
ENSACAT00000012990	CBX3	0.69164	4.97426	7.92279	0.00834695	0.115147	2.07847
ENSACAT00000014345	SSBP3	-0.936339	2.66204	7.91716	0.00836762	0.115314	2.0774
ENSACAT00000007399	MDM4	-0.61166	5.71735	7.91341	0.00838143	0.115386	2.07668
ENSACAT00000016092		1.58849	2.67753	7.92837	0.0083954	0.11546	2.07596
ENSACAT00000021042		-1.99199	4.68859	8.35282	0.00843162	0.115722	2.07409
ENSACAT00000014632	UBE2J1	0.758853	4.03116	7.90153	0.00842536	0.115722	2.07441
ENSACAT00000016757		0.657092	6.88868	7.89241	0.00845925	0.115825	2.07267
ENSACAT00000010517	DECR1	0.702904	8.02665	7.89088	0.00846496	0.115825	2.07238
ENSACAT00000029403	HMMR	-0.943904	3.24904	7.89098	0.00846459	0.115825	2.07239
ENSACAT00000004030		0.541532	6.49302	7.88522	0.00848607	0.115955	2.07129
ENSACAT00000005617	OTULINL	0.91013	2.60895	7.88372	0.00849168	0.115955	2.07101
ENSACAT00000000126	KLF11	0.868496	4.31208	7.87997	0.00850572	0.116029	2.07029
ENSACAT00000014514	SLC15A5	-1.39945	1.92571	7.87413	0.00852763	0.116093	2.06917
ENSACAT00000002557	TMEM100	1.34997	2.6765	7.87491	0.00852472	0.116093	2.06932
ENSACAT00000013314		-3.02396	0.652227	7.86577	0.0085591	0.116404	2.06757
ENSACAT00000030408		0.58161	5.21747	7.84824	0.00862549	0.116835	2.06422
ENSACAT00000027973		5.25848	0.591194	7.96011	0.00862074	0.116835	2.06446
ENSACAT00000009273	HEXB	1.04989	3.8769	7.84916	0.00862202	0.116835	2.06439
ENSACAT00000001448	PTPRU	-0.900476	3.45699	7.85352	0.00860544	0.116835	2.06523
ENSACAT00000017465		0.91588	4.06059	7.8401	0.00865653	0.117005	2.06266
ENSACAT00000030421		0.852709	6.30052	7.84153	0.00867284	0.117005	2.06184
ENSACAT00000013819	SPEN	-0.749895	6.68775	7.83696	0.00866853	0.117005	2.06205
ENSACAT00000011017	STRA8	1.48737	1.76036	7.83611	0.00867175	0.117005	2.06189
ENSACAT00000003520		0.605912	5.72295	7.82715	0.00870613	0.117122	2.06017
ENSACAT00000009373		1.1657	2.13833	7.82889	0.00869944	0.117122	2.06051
ENSACAT00000009474	FNBP4	-0.609901	7.6286	7.82677	0.00870758	0.117122	2.0601
ENSACAT00000009082	CDC123	0.85195	3.31444	7.82261	0.00872356	0.11722	2.05931
ENSACAT00000013727		-0.797615	3.14498	7.81627	0.00874803	0.117314	2.05809
ENSACAT00000030187		0.78143	5.62046	7.81797	0.00874147	0.117314	2.05842
ENSACAT00000012767	PLAT	1.95512	7.56388	8.26883	0.0087587	0.11734	2.05756
ENSACAT00000005777		1.91549	1.9921	7.80888	0.00879856	0.117757	2.05559
ENSACAT00000016289		-0.488998	6.32738	7.79643	0.00882501	0.117994	2.05428
ENSACAT00000030745		-0.500462	7.40541	7.7862	0.00886499	0.118411	2.05232
ENSACAT00000005744		-2.55252	4.30481	8.25457	0.00889639	0.118694	2.05079
ENSACAT00000016969		0.512743	6.49857	7.77632	0.00890378	0.118694	2.05043
ENSACAT00000007123		-1.14818	3.18478	7.75955	0.00897007	0.118699	2.0472
ENSACAT00000029988		0.753815	4.48419	7.77098	0.00892481	0.118699	2.0494
ENSACAT00000001264		0.95249	6.05466	7.83217	0.00896147	0.118699	2.04762
ENSACAT00000017730		1.26948	3.00489	7.76386	0.00895297	0.118699	2.04803
ENSACAT00000006011		1.43232	2.38284	7.7619	0.00896073	0.118699	2.04766
ENSACAT00000014744		2.27075	1.4983	7.75919	0.00897149	0.118699	2.04714
ENSACAT00000006131		0.682204	8.1011	7.75615	0.00898355	0.118699	2.04655
ENSACAT00000014337		1.13634	2.85661	7.75767	0.00897752	0.118699	2.04684
ENSACAT00000003508	TMTC4	-1.05064	3.60945	7.76567	0.00894582	0.118699	2.04838
ENSACAT00000010193		1.2151	3.54585	7.75323	0.00899516	0.118736	2.04599
ENSACAT00000014774	TDP1	1.4392	2.19576	7.7439	0.00903238	0.119111	2.0442
ENSACAT00000029164	VSIG10	0.806206	5.43885	7.74152	0.00904192	0.11912	2.04374
ENSACAT00000013570	ITPKC	-1.53237	3.54125	7.92752	0.00907805	0.119479	2.04201
ENSACAT00000012522	MECP2	2.18301	1.48336	7.72728	0.00909909	0.119639	2.041
ENSACAT00000004726	CLASP1	0.683356	8.60874	7.7248	0.00910908	0.119653	2.04053
ENSACAT00000014028		0.968258	4.11699	7.69265	0.00923978	0.119966	2.03434
ENSACAT00000024319		1.73935	3.51452	7.94634	0.00917292	0.119966	2.03749
ENSACAT00000026313		2.07388	5.99175	8.16507	0.00920083	0.119966	2.03617
ENSACAT00000025433		1.16262	3.89943	7.71072	0.00921901	0.119966	2.03532
ENSACAT00000007145		2.00665	3.61786	8.04323	0.00915391	0.119966	2.03839
ENSACAT00000007892	AHSG	1.22739	13.9797	7.86074	0.00920644	0.119966	2.03591
ENSACAT00000013566	BEGAIN	-3.42293	1.9949	8.07689	0.00915482	0.119966	2.03835
ENSACAT00000004095	CHRM4	-0.831513	6.82962	7.69432	0.00923295	0.119966	2.03466
ENSACAT00000008247	DPYSL5	-0.808808	3.84156	7.70753	0.00917904	0.119966	2.0372
ENSACAT00000006002	EEF1A2	2.27409	1.16876	7.69521	0.0092293	0.119966	2.03483
ENSACAT00000016762	GPATCH3	-0.909895	3.30555	7.69299	0.0092384	0.119966	2.0344
ENSACAT00000012695	TSHZ2	1.29806	2.68393	7.71107	0.00916468	0.119966	2.03788
ENSACAT00000004256		0.564664	7.86346	7.67058	0.00933069	0.120161	2.03009
ENSACAT00000013122		0.759492	3.7355	7.67475	0.00931345	0.120161	2.03089
ENSACAT00000010247		1.09962	5.48925	7.82409	0.00933944	0.120161	2.02968
ENSACAT00000012699		2.29628	10.0377	8.14166	0.00930987	0.120161	2.03106
ENSACAT00000006589		-0.539244	7.89145	7.67764	0.00930154	0.120161	2.03145
ENSACAT00000014545	ACSS3	0.553718	8.23815	7.67116	0.00932831	0.120161	2.0302
ENSACAT00000013598	GPT2	-1.27424	5.58854	7.93911	0.00929709	0.120161	2.03165
ENSACAT00000003717	NOB1	-0.763828	6.04001	7.66782	0.00934215	0.120161	2.02955
ENSACAT00000013363	PDE5A	1.39183	2.49083	7.67552	0.00931028	0.120161	2.03104
ENSACAT00000013014	ZFAND2B	-0.645316	4.30341	7.66736	0.00934405	0.120161	2.02947
ENSACAT00000010539		-0.960668	8.35784	7.70084	0.00941287	0.120866	2.02628
ENSACAT00000017994		0.774652	3.7772	7.64988	0.00941686	0.120866	2.02609
ENSACAT00000012584		-0.674851	4.22903	7.63575	0.00947612	0.12128	2.02337
ENSACAT00000025744	CCDC66	-1.14579	2.01941	7.63619	0.0094743	0.12128	2.02345
ENSACAT00000003715	KLF4	-0.583979	4.87165	7.63641	0.00947336	0.12128	2.0235
ENSACAT00000015477		-0.566624	5.27365	7.62656	0.00951492	0.121661	2.02159
ENSACAT00000028067		-1.80601	2.04446	7.62761	0.009525	0.121674	2.02113
ENSACAT00000006652	TMEM94	-0.977306	3.77478	7.61775	0.00955226	0.121907	2.01989
ENSACAT00000003512	OTUD4	-0.661558	3.63793	7.60639	0.00960064	0.122408	2.0177
ENSACAT00000014919	TLCD3B	1.13502	2.35483	7.60318	0.00961433	0.122467	2.01708
ENSACAT00000005970		1.719	6.87115	7.9789	0.00967269	0.123094	2.01445
ENSACAT00000029662		-1.29498	3.35474	7.59008	0.00972525	0.12318	2.0121
ENSACAT00000010966		0.888108	17.6418	7.58005	0.00971384	0.12318	2.01261
ENSACAT00000002201	COG4	-0.63732	5.67912	7.5787	0.00971968	0.12318	2.01235
ENSACAT00000029106	MT-ND4	-4.29062	3.90434	8.05666	0.00970355	0.12318	2.01307
ENSACAT00000006745	PRR15L	-1.14939	2.61505	7.58186	0.00970601	0.12318	2.01296
ENSACAT00000011768	ABLIM2	1.08131	4.00719	7.59039	0.00974408	0.123303	2.01126
ENSACAT00000016238	LSM14B	-0.7882	4.88865	7.56309	0.00978748	0.12362	2.00933
ENSACAT00000010567	SLC19A2	0.870031	3.13062	7.56462	0.0097808	0.12362	2.00963
ENSACAT00000010682	LRRTM3	0.818926	3.48709	7.55951	0.00980308	0.123701	2.00864
ENSACAT00000011815		-0.62228	7.41391	7.55411	0.00982673	0.123883	2.00759
ENSACAT00000006627	MTUS1	1.6256	1.72178	7.55122	0.00983938	0.123927	2.00703
ENSACAT00000000851		-2.34026	4.7994	8.00555	0.00986394	0.12412	2.00595
ENSACAT00000011646		1.42059	1.79919	7.53838	0.00989588	0.124304	2.00455
ENSACAT00000003126	ZNF608	0.867969	3.34874	7.5381	0.00989709	0.124304	2.00449
ENSACAT00000010575		0.541315	7.55088	7.52354	0.00996161	0.124921	2.00167
ENSACAT00000012960		0.745861	8.03341	7.52093	0.0099732	0.124921	2.00117
ENSACAT00000005378	RAB5B	0.520515	5.31009	7.51978	0.00997833	0.124921	2.00094
ENSACAT00000016150	SMARCE1	-0.504866	6.12568	7.51866	0.00998332	0.124921	2.00073
ENSACAT00000009005		-0.67651	6.60072	7.51237	0.0100114	0.125156	1.99951
ENSACAT00000003677		-0.612299	5.90341	7.50903	0.0100263	0.125226	1.99886
ENSACAT00000014537		0.545424	9.26022	7.49989	0.0100673	0.125622	1.99709
ENSACAT00000011650	GMEB2	-1.40591	2.05068	7.49174	0.010104	0.125963	1.99551
ENSACAT00000017584		-2.02401	1.39974	7.47629	0.010174	0.126115	1.99251
ENSACAT00000000812		-0.875201	5.1527	7.49851	0.0101447	0.126115	1.99376
ENSACAT00000011689		1.92216	2.0815	7.47829	0.0101649	0.126115	1.9929
ENSACAT00000003163		-1.26708	4.64218	7.67916	0.0101845	0.126115	1.99206
ENSACAT00000010449		-0.443771	6.63952	7.47985	0.0101578	0.126115	1.9932
ENSACAT00000009413		0.734117	6.53497	7.47598	0.0101754	0.126115	1.99245
ENSACAT00000001187		0.823552	7.59793	7.47253	0.0101911	0.126115	1.99178
ENSACAT00000011890	TMX3	0.614314	5.35897	7.47841	0.0101644	0.126115	1.99292
ENSACAT00000028057		1.40207	3.50943	7.52183	0.0102226	0.126278	1.99044
ENSACAT00000005189	EP300	-0.537813	5.7069	7.46553	0.010223	0.126278	1.99042
ENSACAT00000006638	BAG2	1.63854	1.88823	7.45843	0.0102556	0.126448	1.98904
ENSACAT00000015867	PARVG	-1.35938	1.80838	7.45918	0.0102521	0.126448	1.98919
ENSACAT00000016246		-0.572301	4.9413	7.45356	0.0102779	0.126608	1.98809
ENSACAT00000028052	DCLRE1A	2.11708	1.20302	7.4479	0.010304	0.126813	1.98699
ENSACAT00000014745	DLX5	-0.449825	5.45239	7.44261	0.0103284	0.126881	1.98597
ENSACAT00000003888	TRMT1	0.576624	5.28316	7.44336	0.0103249	0.126881	1.98611
ENSACAT00000008993		2.46148	9.17387	7.88633	0.010361	0.12705	1.9846
ENSACAT00000029932		-0.484261	6.63623	7.43752	0.010352	0.12705	1.98498
ENSACAT00000006913	RARG	0.966543	5.4821	7.50319	0.0103792	0.127157	1.98384
ENSACAT00000027918		-1.49608	1.12503	7.42927	0.0103902	0.127176	1.98337
ENSACAT00000006118		-1.3502	2.09046	7.42093	0.0104291	0.127421	1.98175
ENSACAT00000007641	FBRSL1	-0.790084	6.61662	7.42093	0.0104291	0.127421	1.98175
ENSACAT00000000462		-0.585291	5.27828	7.41098	0.0104757	0.127791	1.97982
ENSACAT00000007419		-0.841109	3.87677	7.40839	0.0104879	0.127791	1.97931
ENSACAT00000010638	P4HB	0.607409	11.0128	7.40988	0.0104808	0.127791	1.9796
ENSACAT00000014558	TP53I11	1.39896	1.96953	7.39378	0.0105568	0.128514	1.97647
ENSACAT00000007758		0.559476	9.982	7.38657	0.010591	0.128793	1.97506
ENSACAT00000000375	TMEM127	-1.14293	3.13304	7.38492	0.0105988	0.128793	1.97474
ENSACAT00000006698		-0.83964	4.82114	7.38282	0.0106088	0.128798	1.97433
ENSACAT00000029426		-0.480211	6.38923	7.38039	0.0106204	0.128822	1.97386
ENSACAT00000026607		-3.62759	0.673238	7.52748	0.0106328	0.12883	1.97335
ENSACAT00000029709		-0.52975	5.23786	7.37424	0.0106497	0.12883	1.97266
ENSACAT00000009479	HSPE1	0.763607	7.20374	7.37434	0.0106492	0.12883	1.97268
ENSACAT00000004578		0.687211	9.03647	7.36024	0.0107168	0.129525	1.96994
ENSACAT00000007046	PCYT1B	-1.33465	3.18803	7.39186	0.0107579	0.129905	1.96827
ENSACAT00000013805		-0.431583	7.88591	7.34479	0.0107914	0.130106	1.96692
ENSACAT00000015911	ESR2	-3.05221	0.0423557	7.34316	0.0107993	0.130106	1.9666
ENSACAT00000004783	KLHL24	2.23735	1.54168	7.34228	0.0108036	0.130106	1.96643
ENSACAT00000011211	ACADM	0.581067	6.71196	7.33837	0.0108225	0.130219	1.96567
ENSACAT00000013016	PTGR1	0.668478	5.90364	7.32127	0.010906	0.130979	1.96233
ENSACAT00000016115	RPL22L1	1.15141	2.86298	7.31945	0.010915	0.130979	1.96198
ENSACAT00000017389	SLC17A7	-0.70567	4.26454	7.32015	0.0109115	0.130979	1.96211
ENSACAT00000016024		2.41559	1.32213	7.31304	0.0109465	0.131241	1.96073
ENSACAT00000017884		-1.03121	3.887	7.31324	0.0110003	0.131662	1.9586
ENSACAT00000003046	RNF10	-0.56496	6.69194	7.30196	0.0110012	0.131662	1.95856
ENSACAT00000007748		1.9402	1.97233	7.36949	0.0110235	0.131812	1.95768
ENSACAT00000007091	KCTD8	-0.896064	2.96118	7.29159	0.0110526	0.132042	1.95654
ENSACAT00000016848	CCDC28A	0.829598	3.15631	7.28642	0.0110784	0.132233	1.95552
ENSACAT00000009613	BABAM2	0.718349	4.00867	7.28316	0.0110946	0.13231	1.95489
ENSACAT00000001061		-0.881409	4.10181	7.27996	0.0111106	0.132371	1.95426
ENSACAT00000012977	RHOBTB3	-1.86911	2.15725	7.36547	0.0111194	0.132371	1.95392
ENSACAT00000015473		-0.771448	4.14797	7.26593	0.011181	0.132587	1.95152
ENSACAT00000004663		-0.679757	3.69086	7.27055	0.0111578	0.132587	1.95242
ENSACAT00000017941		0.607507	6.3931	7.26479	0.0111868	0.132587	1.9513
ENSACAT00000024430	HYAL1	2.04841	1.73157	7.26773	0.011172	0.132587	1.95187
ENSACAT00000004460	LRCH2	0.883785	3.49843	7.26803	0.0111705	0.132587	1.95193
ENSACAT00000004300		-0.724393	4.78862	7.25187	0.0112521	0.133191	1.94877
ENSACAT00000025587		0.639809	8.10852	7.25079	0.0112575	0.133191	1.94856
ENSACAT00000008931		0.589529	8.33991	7.24257	0.0112994	0.133568	1.94695
ENSACAT00000027755		1.07053	7.84689	7.36113	0.0113299	0.133812	1.94577
ENSACAT00000004475		-0.459469	5.10429	7.22435	0.0113926	0.134434	1.94338
ENSACAT00000000879	ACBD4	-0.760317	6.57659	7.22164	0.0114065	0.134481	1.94285
ENSACAT00000023645		-0.616599	5.95925	7.21454	0.0114431	0.134709	1.94146
ENSACAT00000003148	VANGL1	1.12818	2.21873	7.21401	0.0114458	0.134709	1.94135
ENSACAT00000005762		-0.577343	5.9086	7.20859	0.0114739	0.134921	1.94029
ENSACAT00000018040		-2.2129	8.33911	7.62505	0.0114866	0.134953	1.93981
ENSACAT00000029103	MT-ND3	1.0194	7.33979	7.30201	0.0115425	0.135491	1.9377
ENSACAT00000017844	CEP85	0.548117	4.91625	7.18616	0.0115907	0.135938	1.93589
ENSACAT00000017037		-0.647055	4.05811	7.17164	0.011667	0.136261	1.93304
ENSACAT00000008865		-0.855326	8.32522	7.17862	0.0116706	0.136261	1.93291
ENSACAT00000007825		0.678635	12.8433	7.16746	0.0116891	0.136261	1.93222
ENSACAT00000016203		0.861923	7.28689	7.18745	0.0116799	0.136261	1.93256
ENSACAT00000012551	KAT6A	-0.564484	6.23456	7.17082	0.0116713	0.136261	1.93288
ENSACAT00000010236	MMP16	-0.613681	6.23861	7.16875	0.0116823	0.136261	1.93247
ENSACAT00000015024	SFXN1	0.728114	5.70679	7.17373	0.011656	0.136261	1.93345
ENSACAT00000007322	EEPD1	-0.676946	6.64445	7.16349	0.0117101	0.136388	1.93144
ENSACAT00000025552	MRPS15	-0.630326	4.83883	7.1565	0.0117471	0.136701	1.93007
ENSACAT00000003953		-0.635276	5.03931	7.15161	0.0117732	0.136844	1.92911
ENSACAT00000016038	GEMIN4	-0.592367	5.11994	7.15037	0.0117797	0.136844	1.92886
ENSACAT00000005076		0.624816	9.9957	7.14758	0.0117946	0.136899	1.92832
ENSACAT00000014465		-0.680644	6.12604	7.1439	0.0118143	0.136901	1.92759
ENSACAT00000000725		-0.67181	5.96911	7.13788	0.0118465	0.136901	1.92641
ENSACAT00000004924		2.63883	8.11214	7.56199	0.0118366	0.136901	1.92677
ENSACAT00000004329		-0.534113	6.77765	7.13556	0.011859	0.136901	1.92595
ENSACAT00000012939	GLRX	0.826721	3.7097	7.13806	0.0118456	0.136901	1.92644
ENSACAT00000013742	SLC25A34	-1.02407	4.06929	7.1449	0.011866	0.136901	1.9257
ENSACAT00000012432	STK38L	0.962004	3.10642	7.13497	0.0118622	0.136901	1.92584
ENSACAT00000008611		-2.45677	1.29045	7.1735	0.011897	0.137124	1.92456
ENSACAT00000028318		0.899655	3.23584	7.12609	0.0119099	0.137124	1.92409
ENSACAT00000005768	ENAH	0.474867	6.69128	7.12499	0.0119159	0.137124	1.92387
ENSACAT00000007472		0.668029	8.25275	7.12309	0.0119261	0.137125	1.9235
ENSACAT00000011724	AMPD2	0.564568	5.02758	7.11793	0.011954	0.137237	1.92249
ENSACAT00000004427	ISL1	-2.29258	1.20741	7.11752	0.0119562	0.137237	1.92241
ENSACAT00000004490		1.29566	2.06889	7.1144	0.0119732	0.137314	1.92179
ENSACAT00000004047	GCN1	-0.750245	5.58421	7.10832	0.0120062	0.137575	1.9206
ENSACAT00000001065		0.868484	4.97699	7.10946	0.0120575	0.138046	1.91874
ENSACAT00000028911		0.993949	3.63816	7.09704	0.0120677	0.138046	1.91837
ENSACAT00000015566		-0.556747	6.24584	7.09097	0.012101	0.138047	1.91718
ENSACAT00000022186		-0.537889	6.00572	7.08862	0.0121139	0.138047	1.91672
ENSACAT00000016145		0.963196	3.70329	7.07909	0.0121664	0.138047	1.91484
ENSACAT00000026581		0.973774	3.46889	7.08231	0.0121486	0.138047	1.91547
ENSACAT00000002687	CAPN7	-1.55927	1.35248	7.0858	0.0121294	0.138047	1.91616
ENSACAT00000009463	FBLN5	-1.12993	3.7502	7.07896	0.0121671	0.138047	1.91481
ENSACAT00000010987	INSIG1	-0.804789	4.80537	7.09161	0.0120975	0.138047	1.91731
ENSACAT00000007095	PAM	0.619046	4.53026	7.08339	0.0121427	0.138047	1.91569
ENSACAT00000016191	RUNDC3B	2.41378	1.28405	7.08284	0.0121457	0.138047	1.91558
ENSACAT00000016224	TST	0.666231	6.9589	7.07837	0.0121703	0.138047	1.9147
ENSACAT00000008018	MOCS2	2.13489	1.29602	7.07621	0.0121823	0.138066	1.91427
ENSACAT00000016699	DNAH17	-1.79579	1.06986	7.07423	0.0121932	0.138074	1.91388
ENSACAT00000016519		0.851244	3.58775	7.06177	0.0122623	0.138438	1.91143
ENSACAT00000010490		1.28257	1.84024	7.06517	0.0122435	0.138438	1.9121
ENSACAT00000002711		-0.801904	4.81673	7.06102	0.0122665	0.138438	1.91128
ENSACAT00000006332	NOP16	0.660724	5.43361	7.06131	0.0122649	0.138438	1.91134
ENSACAT00000006798		-2.24176	0.609941	7.04942	0.0123313	0.138722	1.90899
ENSACAT00000002657		-0.823949	3.97027	7.05362	0.0123078	0.138722	1.90982
ENSACAT00000004491		-1.40907	1.92801	7.04866	0.0123356	0.138722	1.90884
ENSACAT00000007806	EHHADH	0.781532	6.18617	7.0473	0.0123432	0.138722	1.90857
ENSACAT00000007814	GRK2	-0.630521	4.45532	7.05132	0.0123206	0.138722	1.90937
ENSACAT00000002543	SLC25A1	-0.825345	6.66614	7.05541	0.012356	0.13875	1.90812
ENSACAT00000013433	ATG2B	-0.774626	3.32096	7.04291	0.0123678	0.138767	1.90771
ENSACAT00000006778		1.96689	10.7659	7.41568	0.0123965	0.138972	1.9067
ENSACAT00000016880	CYP7B1	0.783579	6.04317	7.03442	0.0124156	0.139072	1.90603
ENSACAT00000015585		-0.623718	4.65267	7.02945	0.0124437	0.13927	1.90505
ENSACAT00000013968		-0.652844	4.73304	7.02219	0.0124848	0.139551	1.90362
ENSACAT00000001216		-0.867054	4.1075	7.02136	0.0124896	0.139551	1.90345
ENSACAT00000006908		0.735583	3.34593	7.01778	0.0125099	0.139662	1.90275
ENSACAT00000006086	ATP5PD	0.723445	6.50918	7.01287	0.0125378	0.139859	1.90178
ENSACAT00000024991		-0.627923	4.13182	7.00647	0.0125744	0.139965	1.90051
ENSACAT00000007984		2.59732	11.1366	7.41413	0.0125649	0.139965	1.90084
ENSACAT00000026223	PCDHAC2	1.54049	2.13431	7.00575	0.0125785	0.139965	1.90037
ENSACAT00000014649		0.591677	8.95678	7.00178	0.0126012	0.140102	1.89959
ENSACAT00000022888		-0.773257	5.5083	6.99146	0.0126606	0.140298	1.89755
ENSACAT00000017493		1.09753	2.51638	6.99214	0.0126566	0.140298	1.89768
ENSACAT00000011460		0.767459	4.6225	6.99343	0.0126492	0.140298	1.89794
ENSACAT00000010130	SLC25A16	1.35812	1.78887	6.99254	0.0126544	0.140298	1.89776
ENSACAT00000012649	MAP7D2	0.675906	4.9781	6.98721	0.0126851	0.140454	1.89671
ENSACAT00000004166		0.523207	5.6095	6.98446	0.012701	0.140515	1.89616
ENSACAT00000009701		1.40633	6.72243	7.27456	0.0127183	0.14059	1.89557
ENSACAT00000010773		1.60656	2.94216	7.0226	0.0127335	0.140643	1.89505
ENSACAT00000029528		-0.791354	3.57757	6.9743	0.0127598	0.140819	1.89415
ENSACAT00000009655		0.965599	3.68013	6.96855	0.0127934	0.141073	1.89302
ENSACAT00000012167	ADGRG2	0.610368	6.20921	6.94078	0.0129563	0.142753	1.88752
ENSACAT00000013141		0.676806	10.2275	6.93635	0.0129825	0.142762	1.88664
ENSACAT00000007388	FAM83F	-1.12816	2.16745	6.93812	0.012972	0.142762	1.88699
ENSACAT00000011626	NHS	-1.40641	1.99932	6.93526	0.012989	0.142762	1.88643
ENSACAT00000010296		2.21347	4.47781	7.31157	0.013023	0.14302	1.88529
ENSACAT00000002555		0.689245	6.15804	6.92676	0.0130394	0.143083	1.88474
ENSACAT00000009692		0.954849	5.54089	7.00075	0.0130562	0.143128	1.88418
ENSACAT00000015160	ABHD10	0.703444	4.41561	6.9225	0.0130648	0.143128	1.8839
ENSACAT00000007922		-0.521118	5.6959	6.9165	0.0131007	0.143404	1.88271
ENSACAT00000004763	TAF5	1.05863	2.39596	6.91464	0.0131117	0.143409	1.88234
ENSACAT00000016900		0.873909	4.6642	6.91553	0.0131361	0.143559	1.88153
ENSACAT00000016539		-1.15488	2.43714	6.90419	0.0131745	0.143862	1.88027
ENSACAT00000009487		1.27849	6.67698	7.13262	0.0131852	0.143862	1.87991
ENSACAT00000008304		-1.11914	2.28707	6.89086	0.0132549	0.144389	1.87762
ENSACAT00000015784	ADAMTS6	-1.46708	1.70525	6.89204	0.0132478	0.144389	1.87786
ENSACAT00000015953		-0.522943	5.14836	6.8875	0.0132753	0.144397	1.87696
ENSACAT00000009942		-0.474333	5.53685	6.88719	0.0132772	0.144397	1.87689
ENSACAT00000027520	NCKAP5L	-3.80355	0.129543	6.88488	0.0132912	0.144433	1.87644
ENSACAT00000030887		-0.656173	6.74024	6.87853	0.0133298	0.14462	1.87517
ENSACAT00000014289	MFSD4A	3.35941	0.967432	6.87951	0.0133239	0.14462	1.87537
ENSACAT00000002613		-2.05369	1.55634	6.8766	0.0133416	0.144631	1.87479
ENSACAT00000011102	CMSS1	1.23472	1.74027	6.87194	0.0133701	0.144706	1.87387
ENSACAT00000017151	PPIG	-0.541832	6.61374	6.873	0.0133636	0.144706	1.87408
ENSACAT00000008253		-0.707117	3.88188	6.8642	0.0134175	0.145103	1.87233
ENSACAT00000012671		-0.657186	5.73631	6.85143	0.0134961	0.145719	1.86979
ENSACAT00000008245	ZFHX3	-0.704685	6.33504	6.85306	0.013486	0.145719	1.87012
ENSACAT00000007144		-0.559702	6.12167	6.82892	0.0136359	0.145847	1.86531
ENSACAT00000003914		0.586683	8.04493	6.83469	0.0135999	0.145847	1.86646
ENSACAT00000007541		1.37796	1.82601	6.84226	0.0135529	0.145847	1.86797
ENSACAT00000002666		2.04386	1.26997	6.82765	0.0136439	0.145847	1.86506
ENSACAT00000024992		-0.881806	2.9949	6.83272	0.0136122	0.145847	1.86607
ENSACAT00000004507		0.698858	4.85802	6.83817	0.0135783	0.145847	1.86715
ENSACAT00000029518		1.19081	2.61737	6.83568	0.0135937	0.145847	1.86666
ENSACAT00000002656	ALDH5A1	0.75121	5.69734	6.84191	0.013555	0.145847	1.8679
ENSACAT00000007905	AP1G1	-0.521946	5.59009	6.82687	0.0136487	0.145847	1.86491
ENSACAT00000015733	CSNK1A1	0.528167	6.25239	6.82981	0.0136303	0.145847	1.86549
ENSACAT00000012359	MTTP	0.788309	4.93221	6.82868	0.0136374	0.145847	1.86527
ENSACAT00000007648	PTPRE	2.59298	1.00124	6.84161	0.0135569	0.145847	1.86784
ENSACAT00000005833	ZC3H6	0.470313	6.04638	6.84438	0.0135397	0.145847	1.86839
ENSACAT00000004764	IRAK1BP1	1.35134	2.42406	6.8144	0.0137269	0.146449	1.86243
ENSACAT00000030765	PAPOLA	-0.827142	3.88632	6.81508	0.0137227	0.146449	1.86256
ENSACAT00000006366	STAC3	2.00271	1.60088	6.81253	0.0137387	0.146459	1.86205
ENSACAT00000017602		1.14363	10.2303	6.94762	0.0137765	0.146745	1.86086
ENSACAT00000003805	RTF1	0.497363	6.00274	6.80348	0.0137958	0.146835	1.86025
ENSACAT00000005335		1.58892	10.8328	7.09579	0.0138233	0.147011	1.85939
ENSACAT00000029517		1.8159	1.84495	6.79538	0.0138472	0.147046	1.85864
ENSACAT00000001498	VAC14	-0.728668	5.55924	6.7952	0.0138483	0.147046	1.8586
ENSACAT00000030213	ANKRD37	2.68042	0.850508	6.77801	0.013958	0.148045	1.85518
ENSACAT00000005449	DEGS1	0.653144	4.68571	6.777	0.0139644	0.148045	1.85498
ENSACAT00000013199	CYP27B1	-3.55421	0.288838	6.76592	0.0140356	0.148682	1.85277
ENSACAT00000013076	RPA3	2.39386	1.69081	6.85602	0.0140685	0.148914	1.85175
ENSACAT00000000902	CLIP2	1.32071	2.00042	6.75735	0.014091	0.149035	1.85106
ENSACAT00000025184		-1.01766	2.78817	6.75111	0.0141314	0.149228	1.84981
ENSACAT00000012109		-0.63307	5.37336	6.75114	0.0141313	0.149228	1.84982
ENSACAT00000029761		-1.80389	1.44617	6.74602	0.0141645	0.149343	1.8488
ENSACAT00000009876		-0.533372	7.59992	6.74623	0.0141632	0.149343	1.84884
ENSACAT00000004902	MFSD2A	-0.655547	5.70965	6.72858	0.0142785	0.150427	1.84532
ENSACAT00000015170		-1.74675	1.14104	6.71076	0.0143961	0.151477	1.84176
ENSACAT00000029113	MT-CYB	4.85285	7.45535	7.09554	0.0144007	0.151477	1.84162
ENSACAT00000001223	ADAP1	1.15372	3.31617	6.70869	0.0144383	0.151754	1.84048
ENSACAT00000014817		0.769868	4.25007	6.69944	0.0144712	0.151795	1.83949
ENSACAT00000005236		-0.602913	4.83768	6.69873	0.014476	0.151795	1.83935
ENSACAT00000008003	SSH3	-0.564528	4.92362	6.69935	0.0144719	0.151795	1.83947
ENSACAT00000012519	BCL2L13	0.660393	4.74935	6.69387	0.0145084	0.151898	1.83838
ENSACAT00000008290	SEMA6A	-0.701542	4.21417	6.69434	0.0145053	0.151898	1.83847
ENSACAT00000011094	ANGPT4	0.62357	4.61791	6.68873	0.0145428	0.15214	1.83735
ENSACAT00000003663		-0.672725	5.19286	6.68641	0.0145584	0.152185	1.83689
ENSACAT00000017833		-0.714607	5.27562	6.67666	0.0146239	0.152751	1.83494
ENSACAT00000015216		1.03189	2.39305	6.67419	0.0146406	0.152807	1.83444
ENSACAT00000010829		-0.498696	6.12084	6.65707	0.0147565	0.153304	1.83102
ENSACAT00000012025		0.580134	6.59165	6.66356	0.0147125	0.153304	1.83231
ENSACAT00000030483		2.32024	5.28875	7.02975	0.0147354	0.153304	1.83164
ENSACAT00000013051	CCNK	-0.542119	5.72176	6.65886	0.0147444	0.153304	1.83137
ENSACAT00000029110	MT-ND5	0.81157	6.62078	6.6697	0.0147539	0.153304	1.83109
ENSACAT00000017519	WNT5A	0.918438	3.459	6.65765	0.0147526	0.153304	1.83113
ENSACAT00000007047		1.08156	3.93654	6.67754	0.014819	0.153834	1.82918
ENSACAT00000029767		-0.995275	2.87306	6.63877	0.0148817	0.153862	1.82735
ENSACAT00000007295		-0.820557	3.17319	6.63883	0.0148812	0.153862	1.82736
ENSACAT00000001989		-0.535944	4.85241	6.63931	0.014878	0.153862	1.82746
ENSACAT00000001183	CPA1	2.35484	9.15619	7.00511	0.0148841	0.153862	1.82728
ENSACAT00000024897	DLGAP1	3.33002	2.86484	6.99797	0.0148658	0.153862	1.82781
ENSACAT00000009267	MOB2	0.695653	3.94761	6.6364	0.014898	0.153862	1.82687
ENSACAT00000008265	TBC1D20	-0.890474	2.80638	6.63586	0.0149017	0.153862	1.82677
ENSACAT00000006023		-1.17428	6.46485	6.82805	0.014953	0.154155	1.82527
ENSACAT00000003893	DNAJC19	0.713844	4.29133	6.6298	0.0149434	0.154155	1.82555
ENSACAT00000002820	SPRTN	1.39502	1.59686	6.6195	0.0150147	0.154673	1.82348
ENSACAT00000007143		-2.31242	0.586444	6.6167	0.0150341	0.154723	1.82292
ENSACAT00000006127	ZNF384	-0.751763	5.08662	6.61549	0.0150425	0.154723	1.82268
ENSACAT00000029977		-0.745086	4.11452	6.60797	0.0150948	0.155143	1.82117
ENSACAT00000001021		1.13903	2.17476	6.59936	0.015155	0.155643	1.81944
ENSACAT00000017001		0.696367	5.27709	6.59735	0.0151691	0.155668	1.81904
ENSACAT00000014170		-0.798058	7.45667	6.59502	0.0152147	0.155898	1.81774
ENSACAT00000010446	ENOPH1	0.653311	5.06315	6.5911	0.0152129	0.155898	1.81779
ENSACAT00000015644		0.916874	3.39895	6.58915	0.0152267	0.155903	1.81739
ENSACAT00000017854	CNKSR1	1.01999	3.40157	6.5851	0.0152553	0.155953	1.81658
ENSACAT00000013120	IKBKE	-0.61659	4.26645	6.5846	0.0152588	0.155953	1.81648
ENSACAT00000017836	SNAPC3	-0.462539	5.57961	6.58353	0.0152663	0.155953	1.81627
ENSACAT00000027660		-0.713294	5.00346	6.58175	0.0152789	0.155963	1.81591
ENSACAT00000012079		2.38161	9.42371	6.93393	0.0153366	0.156322	1.81427
ENSACAT00000006460	EFHD1	0.595489	5.51886	6.5735	0.0153373	0.156322	1.81425
ENSACAT00000012815	SLC37A3	-0.63083	4.76774	6.57007	0.0153617	0.156452	1.81356
ENSACAT00000005336		-0.619503	4.94387	6.56718	0.0153822	0.156543	1.81298
ENSACAT00000030608		1.08648	4.82546	6.68914	0.015406	0.15661	1.81231
ENSACAT00000007097	FGGY	0.840214	4.22186	6.563	0.0154121	0.15661	1.81214
ENSACAT00000002046		0.962528	3.11255	6.55646	0.0154587	0.156847	1.81083
ENSACAT00000010557	HERC4	-0.596782	4.57918	6.55664	0.0154575	0.156847	1.81086
ENSACAT00000016449		-0.616481	4.94737	6.55275	0.0154854	0.156999	1.81008
ENSACAT00000005612		-0.636045	5.9231	6.54188	0.0155635	0.157405	1.80789
ENSACAT00000001683		0.737336	8.48977	6.54068	0.0155721	0.157405	1.80765
ENSACAT00000027365		1.47803	3.37937	6.66175	0.0155442	0.157405	1.80843
ENSACAT00000015385	PPM1D	-0.542288	4.33003	6.54388	0.0155491	0.157405	1.80829
ENSACAT00000029700	MYO5C	-0.687619	3.22013	6.5321	0.0156342	0.157913	1.80592
ENSACAT00000008918	TACC1	1.11732	3.58898	6.53549	0.0156813	0.158271	1.80462
ENSACAT00000014231		0.530673	5.30139	6.52034	0.0157196	0.158539	1.80356
ENSACAT00000014775		0.621734	9.20209	6.516	0.0157513	0.158648	1.80268
ENSACAT00000029186	PPP1R9B	-1.98499	0.83911	6.51563	0.015754	0.158648	1.80261
ENSACAT00000011118		1.80675	1.91864	6.50789	0.0158107	0.159002	1.80105
ENSACAT00000015205	CA4	2.03034	1.35705	6.50761	0.0158128	0.159002	1.80099
ENSACAT00000016017		0.785753	5.41932	6.50953	0.0158285	0.159041	1.80056
ENSACAT00000016462		0.801315	6.82912	6.51227	0.0158506	0.159144	1.79995
ENSACAT00000014006		0.687942	7.88579	6.49632	0.0158958	0.15948	1.79872
ENSACAT00000008190		-2.23735	1.62006	6.48686	0.0159658	0.160026	1.79681
ENSACAT00000002905	POGLUT2	1.76169	1.57752	6.48573	0.0159741	0.160026	1.79658
ENSACAT00000006401		-2.26902	0.735839	6.48327	0.0159924	0.160091	1.79609
ENSACAT00000012925	KDM7A	-1.06065	4.3105	6.56057	0.016032	0.160367	1.79501
ENSACAT00000017557		0.71672	4.75697	6.47236	0.0160737	0.160665	1.79389
ENSACAT00000007324	FRA10AC1	0.803663	4.75605	6.45428	0.0162093	0.1619	1.79024
ENSACAT00000004249		-1.26211	1.95457	6.43913	0.0163239	0.162237	1.78718
ENSACAT00000015818		-0.61802	6.66379	6.442	0.0163021	0.162237	1.78776
ENSACAT00000017546		0.524535	8.2159	6.4418	0.0163036	0.162237	1.78772
ENSACAT00000015155		0.544599	7.3226	6.4407	0.016312	0.162237	1.78749
ENSACAT00000014585	CGNL1	-0.695381	5.0432	6.44583	0.0162731	0.162237	1.78853
ENSACAT00000008307	F2RL2	1.08385	2.37531	6.442	0.0163021	0.162237	1.78776
ENSACAT00000008840	PCBD1	0.771405	6.53098	6.44202	0.0163273	0.162237	1.78709
ENSACAT00000009625	RIMS2	1.88849	1.28104	6.4348	0.0163568	0.16241	1.7863
ENSACAT00000014110	ANKRD49	2.05483	9.6281	6.76827	0.01638	0.162416	1.78569
ENSACAT00000006897	GFM1	0.818864	4.9619	6.43554	0.0163816	0.162416	1.78564
ENSACAT00000000713	HIBCH	0.986086	3.39886	6.42261	0.0164499	0.162974	1.78384
ENSACAT00000015899		-0.712003	4.13522	6.41527	0.0165062	0.163312	1.78235
ENSACAT00000012485		0.892726	6.17164	6.48067	0.0165204	0.163312	1.78198
ENSACAT00000012892	NUFIP2	0.559173	5.4377	6.41484	0.0165095	0.163312	1.78227
ENSACAT00000014206	MRPL37	0.670321	4.8669	6.41043	0.0165435	0.16342	1.78137
ENSACAT00000029178	LARP1	2.54908	1.07074	6.40224	0.0166067	0.163924	1.77972
ENSACAT00000013345	TIE1	1.08944	2.78687	6.39804	0.0166392	0.164005	1.77887
ENSACAT00000014159	TMEM59	0.628484	6.30212	6.39897	0.016632	0.164005	1.77906
ENSACAT00000004469		-0.835425	3.13757	6.39545	0.0166593	0.164083	1.77834
ENSACAT00000029219		-0.567792	4.67631	6.38886	0.0167105	0.164347	1.77701
ENSACAT00000000178	HYLS1	-1.08959	2.15769	6.39006	0.0167012	0.164347	1.77725
ENSACAT00000012320	EMC10	0.556267	6.64256	6.38589	0.0167337	0.164411	1.77641
ENSACAT00000013807	SRSF11	-0.436658	7.73712	6.38489	0.0167415	0.164411	1.77621
ENSACAT00000002808		-0.704456	3.65343	6.38068	0.0167744	0.164614	1.77535
ENSACAT00000015278		-0.855921	3.108	6.37812	0.0167944	0.164622	1.77483
ENSACAT00000000021	ADIPOR2	-0.621338	5.61686	6.37746	0.0167996	0.164622	1.7747
ENSACAT00000012521	GPATCH8	-0.582252	4.84453	6.3745	0.0168228	0.164729	1.7741
ENSACAT00000001761		-0.931789	4.05738	6.36827	0.0168718	0.164991	1.77284
ENSACAT00000013783		-0.681826	4.04575	6.36332	0.0169108	0.164991	1.77184
ENSACAT00000000420		-0.644684	5.77623	6.36549	0.0168937	0.164991	1.77228
ENSACAT00000016861	NHSL1	-0.854157	3.72681	6.36772	0.0168761	0.164991	1.77273
ENSACAT00000008789	TEX10	-0.540725	4.37037	6.36342	0.01691	0.164991	1.77186
ENSACAT00000012806		-0.768482	4.9025	6.35938	0.0169419	0.165174	1.77104
ENSACAT00000016263	TAF4	-0.73886	5.45899	6.35757	0.0169562	0.165194	1.77067
ENSACAT00000011521	MFSD8	0.735219	3.44395	6.35535	0.0169738	0.165246	1.77022
ENSACAT00000008793		1.07318	4.66841	6.44656	0.0170098	0.165304	1.7693
ENSACAT00000005835		-0.950642	3.01266	6.34996	0.0170166	0.165304	1.76913
ENSACAT00000003686		-0.788078	3.74689	6.35084	0.0170096	0.165304	1.76931
ENSACAT00000002276		-0.660455	6.32728	6.34474	0.0170581	0.165588	1.76807
ENSACAT00000022172		2.49843	2.53394	6.53156	0.017073	0.165613	1.76769
ENSACAT00000000643		-0.990136	3.02995	6.33663	0.0171229	0.165977	1.76642
ENSACAT00000009640	AMOTL2	0.709768	4.37505	6.32299	0.0172323	0.166918	1.76366
ENSACAT00000010355	MTMR14	-0.713352	4.64127	6.32049	0.0172525	0.166993	1.76315
ENSACAT00000005435	RBM17	0.570284	4.97618	6.31625	0.0172868	0.167205	1.76229
ENSACAT00000014692		-0.41648	5.35168	6.31377	0.0173068	0.167278	1.76178
ENSACAT00000030454		-0.891234	3.29856	6.30467	0.0173806	0.167828	1.75994
ENSACAT00000022436	LAMA2	1.51806	2.14332	6.30369	0.0173886	0.167828	1.75974
ENSACAT00000018058		-1.47253	3.69533	6.44317	0.0174759	0.167914	1.75756
ENSACAT00000003650		0.788176	7.20822	6.29918	0.0174945	0.167914	1.7571
ENSACAT00000009751		1.24785	3.2545	6.33694	0.0175097	0.167914	1.75672
ENSACAT00000015906		1.3153	3.98846	6.40786	0.0174607	0.167914	1.75794
ENSACAT00000000402		-1.17296	1.5058	6.29919	0.0174252	0.167914	1.75882
ENSACAT00000015210	GJB1	-0.772376	8.02484	6.28999	0.0175004	0.167914	1.75695
ENSACAT00000016349	HEXIM1	0.571314	6.33259	6.29811	0.0174341	0.167914	1.7586
ENSACAT00000013205	LZIC	0.792753	4.27611	6.29738	0.01744	0.167914	1.75845
ENSACAT00000002356	SPRED3	1.01943	7.33261	6.4028	0.0174905	0.167914	1.7572
ENSACAT00000001500		-0.752512	3.99934	6.28335	0.0175549	0.168227	1.7556
ENSACAT00000003374		2.00494	1.37855	6.27721	0.0176054	0.168591	1.75435
ENSACAT00000029852		-0.979984	2.96903	6.27401	0.0176318	0.168667	1.7537
ENSACAT00000029551		1.39614	1.80988	6.27317	0.0176388	0.168667	1.75353
ENSACAT00000026194		1.72535	1.27529	6.27051	0.0176608	0.168667	1.75299
ENSACAT00000009938	STX3	-1.43206	1.29513	6.27019	0.0176634	0.168667	1.75293
ENSACAT00000017182	MCMBP	0.708504	3.98032	6.26372	0.017717	0.169059	1.75161
ENSACAT00000000116		-1.38219	1.20981	6.26151	0.0177354	0.169115	1.75116
ENSACAT00000008775		1.54724	1.85652	6.25256	0.0178099	0.169229	1.74934
ENSACAT00000002220	NME2	0.594038	8.80942	6.25102	0.0178228	0.169229	1.74902
ENSACAT00000001814	PHYHIPL	5.74863	0.33345	6.33164	0.0177616	0.169229	1.75052
ENSACAT00000013301	PTPN21	1.52684	1.11119	6.25227	0.0178124	0.169229	1.74928
ENSACAT00000001274	RASA3	2.20936	0.952487	6.2537	0.0178005	0.169229	1.74957
ENSACAT00000009094	THOC5	-0.591757	5.57582	6.25701	0.0177728	0.169229	1.75024
ENSACAT00000009464		0.593396	4.96657	6.24881	0.0178413	0.169285	1.74857
ENSACAT00000027915		2.72265	2.70725	6.50561	0.0178682	0.169405	1.74792
ENSACAT00000029920		-1.41164	1.68971	6.24394	0.0178821	0.169405	1.74758
ENSACAT00000004014	CTTN	0.476292	5.97716	6.24279	0.0178917	0.169405	1.74735
ENSACAT00000003404	PRKAB1	-0.751462	4.11914	6.2396	0.0179185	0.16954	1.7467
ENSACAT00000007416		-0.629595	4.44203	6.23753	0.017936	0.169585	1.74628
ENSACAT00000006949		0.444383	6.4808	6.2354	0.0179539	0.169636	1.74584
ENSACAT00000002289	RRP12	-0.696938	4.61771	6.23254	0.0179779	0.169744	1.74526
ENSACAT00000001349	PARD6G	2.78683	1.44825	6.22454	0.0180456	0.170144	1.74363
ENSACAT00000016253	SEMA3E	2.98723	4.54892	6.55576	0.0180345	0.170144	1.7439
ENSACAT00000026557		-1.20568	2.26145	6.2228	0.0180603	0.170164	1.74328
ENSACAT00000017823	CCDC171	0.737857	4.37246	6.21809	0.0181003	0.170422	1.74231
ENSACAT00000029418		2.16383	5.7875	6.53216	0.0181914	0.17116	1.74013
ENSACAT00000016708		-2.73279	0.531807	6.19849	0.0182677	0.171368	1.73832
ENSACAT00000011782		-0.738191	4.9295	6.19528	0.0182952	0.171368	1.73766
ENSACAT00000029984		0.90363	4.11235	6.19595	0.0182895	0.171368	1.7378
ENSACAT00000016121	ARFGAP3	-0.789384	4.47908	6.19384	0.0183077	0.171368	1.73737
ENSACAT00000001292	FEM1B	-0.688348	3.78517	6.19207	0.0183229	0.171368	1.73701
ENSACAT00000017581	GNA15	1.144	3.86938	6.25979	0.0182982	0.171368	1.73759
ENSACAT00000013790	NR3C1	0.98066	2.32323	6.19719	0.0182788	0.171368	1.73805
ENSACAT00000017940	RNF138	0.623209	4.26426	6.2019	0.0182385	0.171368	1.73901
ENSACAT00000001573	ZCCHC8	-0.699304	4.90503	6.19146	0.0183281	0.171368	1.73688
ENSACAT00000000962	QSOX1	1.26005	1.82201	6.18553	0.0183793	0.171727	1.73567
ENSACAT00000009357		0.806767	3.8343	6.18287	0.0184023	0.171804	1.73513
ENSACAT00000029831	CD47	0.869858	3.88773	6.18162	0.0184131	0.171804	1.73487
ENSACAT00000029828		-1.63806	1.34285	6.17166	0.0184996	0.172435	1.73284
ENSACAT00000014092		-0.846407	4.36534	6.16952	0.0185182	0.172435	1.7324
ENSACAT00000000350		-0.603271	4.05791	6.16702	0.01854	0.172435	1.73189
ENSACAT00000001373		0.518131	6.49019	6.16648	0.0185447	0.172435	1.73178
ENSACAT00000027672		1.76377	5.18065	6.46996	0.0185283	0.172435	1.73217
ENSACAT00000003054	OLFM3	0.508564	6.09553	6.1646	0.0185611	0.172468	1.7314
ENSACAT00000004464		-1.08112	2.81365	6.16269	0.0185778	0.172505	1.731
ENSACAT00000015897	SLC44A2	-0.592684	4.4459	6.16104	0.0185923	0.17252	1.73067
ENSACAT00000017163		-1.05422	1.97549	6.15921	0.0186083	0.172549	1.73029
ENSACAT00000024805		-0.660656	6.26246	6.15656	0.0186315	0.172646	1.72975
ENSACAT00000012418		-0.569135	6.47196	6.15468	0.018648	0.17268	1.72937
ENSACAT00000009388	EWSR1	-0.642411	7.68962	6.15128	0.0186778	0.172837	1.72867
ENSACAT00000021105		1.081	2.53072	6.14809	0.0187059	0.172978	1.72802
ENSACAT00000002534		-0.608575	6.80841	6.14625	0.0187221	0.173009	1.72765
ENSACAT00000005644	PXDN	-2.1511	3.84186	6.43179	0.0187433	0.173087	1.72715
ENSACAT00000004024		0.587657	4.05364	6.14008	0.0187766	0.173157	1.72638
ENSACAT00000013431	YY1	-0.611561	3.84565	6.14078	0.0187704	0.173157	1.72653
ENSACAT00000021096		0.702526	5.382	6.13558	0.0188164	0.173286	1.72546
ENSACAT00000009599	LSP1	0.588244	6.82828	6.13611	0.0188117	0.173286	1.72557
ENSACAT00000001408		0.877118	3.55286	6.13134	0.018854	0.173419	1.7246
ENSACAT00000008269	LRRC47	-0.623214	4.7587	6.13106	0.0188566	0.173419	1.72454
ENSACAT00000007166	SERPING1	0.558509	9.21231	6.12702	0.0188925	0.173631	1.72371
ENSACAT00000002493		-0.831324	3.0674	6.12264	0.0189315	0.173633	1.72281
ENSACAT00000016405		-0.469552	8.06135	6.1236	0.018923	0.173633	1.72301
ENSACAT00000005501		0.674347	5.82859	6.12323	0.0189263	0.173633	1.72293
ENSACAT00000003470		-1.12135	2.77421	6.11656	0.0189859	0.173738	1.72157
ENSACAT00000011033		-0.972037	3.069	6.11733	0.018979	0.173738	1.72173
ENSACAT00000016747		1.4184	1.8318	6.11559	0.0189946	0.173738	1.72137
ENSACAT00000001324	FARP2	-0.766012	4.17059	6.11673	0.0189843	0.173738	1.7216
ENSACAT00000005695		0.810085	4.87407	6.11454	0.0190246	0.173802	1.72068
ENSACAT00000011433	COX4I2	0.544686	8.32383	6.11145	0.0190317	0.173802	1.72052
ENSACAT00000009615	NEMP1	-0.771888	3.35245	6.1105	0.0190402	0.173802	1.72033
ENSACAT00000005733		0.567034	5.94002	6.10641	0.019077	0.173828	1.71949
ENSACAT00000010003		0.594039	8.27117	6.10288	0.0191088	0.173828	1.71877
ENSACAT00000006869		0.644279	8.28055	6.10369	0.0191015	0.173828	1.71893
ENSACAT00000029147		1.41341	3.4753	6.20081	0.0190998	0.173828	1.71897
ENSACAT00000002915		1.91216	1.26478	6.09989	0.0191357	0.173828	1.71815
ENSACAT00000008371	AGBL5	-0.856408	3.18518	6.09775	0.0191551	0.173828	1.71772
ENSACAT00000024148	ERC1	2.09412	1.13796	6.1064	0.0190771	0.173828	1.71949
ENSACAT00000017017	HNRNPAB	0.47752	6.69723	6.09728	0.0191593	0.173828	1.71762
ENSACAT00000007480	MCCC1	0.460263	5.56538	6.09911	0.0191427	0.173828	1.718
ENSACAT00000009612		0.80731	3.81992	6.09562	0.0191743	0.173847	1.71728
ENSACAT00000013347		1.33693	4.5134	6.28512	0.0192127	0.173961	1.71641
ENSACAT00000025644	MARCKSL1	-0.865507	6.06036	6.15418	0.0192024	0.173961	1.71664
ENSACAT00000009193	FHL1	0.928251	3.53955	6.08846	0.0192392	0.174084	1.71581
ENSACAT00000014794	SLC35B2	0.7238	3.79329	6.08609	0.0192608	0.174162	1.71533
ENSACAT00000004856	CLMP	-1.37173	2.30298	6.08059	0.0193108	0.174497	1.7142
ENSACAT00000030253		-2.18071	0.637985	6.07608	0.019352	0.174635	1.71327
ENSACAT00000030876		0.816662	3.6745	6.0762	0.0193509	0.174635	1.7133
ENSACAT00000015965		1.25822	2.85381	6.08264	0.0193696	0.174677	1.71288
ENSACAT00000010837		-0.693247	5.12308	6.07271	0.0193828	0.174679	1.71258
ENSACAT00000014676	EMP2	1.51712	1.64517	6.06807	0.0194254	0.174946	1.71163
ENSACAT00000016930	rnaseh1	-0.581024	3.76642	6.06539	0.01945	0.17505	1.71108
ENSACAT00000014079		1.28634	5.31261	6.27431	0.0194728	0.175138	1.71057
ENSACAT00000008494		0.72529	6.77181	6.0549	0.0195466	0.175451	1.70893
ENSACAT00000008774	LYVE1	0.716496	3.68081	6.05545	0.0195416	0.175451	1.70904
ENSACAT00000006101	SECISBP2L	0.828967	3.56192	6.05685	0.0195287	0.175451	1.70933
ENSACAT00000008907		-0.686384	5.95287	6.04187	0.0196674	0.176417	1.70625
ENSACAT00000016369		-0.43723	5.46117	6.03551	0.0197267	0.176596	1.70495
ENSACAT00000002795	TTC21B	0.782247	2.9559	6.03577	0.0197243	0.176596	1.705
ENSACAT00000013532	WARS1	1.55791	1.9567	6.03634	0.0197189	0.176596	1.70512
ENSACAT00000015218	DNAH10	0.865677	4.35974	6.0303	0.0197754	0.176797	1.70387
ENSACAT00000010527	PCYT2	0.946	5.73921	6.11817	0.019769	0.176797	1.70401
ENSACAT00000010961		-1.80377	3.67491	6.24986	0.0198295	0.177163	1.70269
ENSACAT00000026734		-1.00783	2.63564	6.02094	0.0198632	0.177229	1.70195
ENSACAT00000006052	RPP25L	-0.925779	2.5329	6.02154	0.0198576	0.177229	1.70207
ENSACAT00000004189		0.554237	7.66824	6.00858	0.0199798	0.177915	1.69941
ENSACAT00000017117	GPATCH2L	-0.991549	2.06583	6.00946	0.0199715	0.177915	1.69959
ENSACAT00000002714	PLA2G1B	2.20482	4.75028	6.31444	0.0199696	0.177915	1.69963
ENSACAT00000012619	POLR3E	3.54884	8.00553	6.31807	0.0200194	0.17815	1.69855
ENSACAT00000010357		-0.684742	6.38871	6.00056	0.0200558	0.178356	1.69776
ENSACAT00000013622		-1.05371	6.68664	6.1388	0.0200731	0.178393	1.69738
ENSACAT00000028279		0.508193	8.10673	5.99368	0.0201213	0.178543	1.69634
ENSACAT00000015656		2.63996	1.35555	6.07018	0.0201298	0.178543	1.69616
ENSACAT00000003430	PDE10A	-0.793289	3.57585	5.99296	0.0201282	0.178543	1.69619
ENSACAT00000014892		-2.49273	0.648255	5.9883	0.0202063	0.179103	1.69451
ENSACAT00000001758	ANKS1A	1.23932	2.4565	5.98001	0.0202522	0.179392	1.69353
ENSACAT00000030196		-0.46931	5.6843	5.97155	0.0203336	0.179994	1.69179
ENSACAT00000003930		-1.03614	2.44118	5.96636	0.0203837	0.180083	1.69072
ENSACAT00000018065	ACAA2	0.518584	9.18497	5.96498	0.0203971	0.180083	1.69043
ENSACAT00000005481	PDK2	-0.731387	3.60261	5.96616	0.0203856	0.180083	1.69068
ENSACAT00000014707	RAB22A	0.732238	2.92971	5.96781	0.0203697	0.180083	1.69102
ENSACAT00000013274		-0.478946	6.07844	5.95652	0.0204792	0.180648	1.68869
ENSACAT00000007520	ZNF532	1.49002	8.82023	6.19993	0.020488	0.180648	1.6885
ENSACAT00000030139		0.936738	2.93477	5.94627	0.0205791	0.181327	1.68657
ENSACAT00000015287		1.29933	2.69938	5.94496	0.0205919	0.181327	1.6863
ENSACAT00000009917		0.671016	9.31307	5.93856	0.0206545	0.18176	1.68498
ENSACAT00000001551	ENPP3	1.52391	3.81484	6.12106	0.020707	0.182102	1.68388
ENSACAT00000026053		-1.06399	2.55032	5.92934	0.0207453	0.182181	1.68308
ENSACAT00000008796		1.18279	2.3317	5.92461	0.020792	0.182181	1.6821
ENSACAT00000029979		-0.467008	5.07055	5.92599	0.0207783	0.182181	1.68239
ENSACAT00000002024	MPHOSPH8	0.825206	3.9189	5.92708	0.0207675	0.182181	1.68262
ENSACAT00000015292	PICK1	-0.830943	3.06957	5.92409	0.0207971	0.182181	1.682
ENSACAT00000008520	THNSL1	1.00802	3.57815	5.93029	0.0207359	0.182181	1.68328
ENSACAT00000004473		-1.04297	2.59847	5.92232	0.0208146	0.182215	1.68163
ENSACAT00000009582		-1.33216	2.14677	5.91567	0.0208805	0.182674	1.68026
ENSACAT00000003750	PACS1	1.10234	3.03877	5.91427	0.0208944	0.182677	1.67997
ENSACAT00000007692		-0.64742	6.54174	5.90913	0.0209455	0.183005	1.67891
ENSACAT00000029350		0.525959	5.31359	5.90776	0.0209592	0.183006	1.67862
ENSACAT00000014237	CHPF	-0.686479	3.65566	5.90587	0.020978	0.183051	1.67824
ENSACAT00000013164		-0.78379	3.3482	5.90135	0.0210233	0.183327	1.6773
ENSACAT00000011977		-0.722134	2.88654	5.8996	0.0210407	0.183361	1.67694
ENSACAT00000002272		0.911383	3.47641	5.88587	0.0211787	0.184325	1.6741
ENSACAT00000001054	SLC35F3	1.56652	2.23378	5.88691	0.0211682	0.184325	1.67432
ENSACAT00000014873		0.770197	4.37989	5.87672	0.0212712	0.18489	1.67221
ENSACAT00000016995	PHYKPL	0.841941	4.32371	5.87707	0.0212676	0.18489	1.67228
ENSACAT00000026241		1.09191	2.51269	5.87365	0.0213023	0.184922	1.67157
ENSACAT00000025546	EP400	-0.540529	5.3057	5.87422	0.0212966	0.184922	1.67169
ENSACAT00000011596		0.509011	5.68753	5.86858	0.0213538	0.18525	1.67052
ENSACAT00000000604		-0.702274	3.54957	5.86569	0.0213832	0.185292	1.66993
ENSACAT00000011167		0.767878	6.21816	5.88228	0.0213862	0.185292	1.66987
ENSACAT00000006818		-0.441558	5.88635	5.86242	0.0214166	0.185436	1.66925
ENSACAT00000005511		-0.441774	5.57802	5.85783	0.0214635	0.185485	1.6683
ENSACAT00000014220	ACER3	1.26602	1.99775	5.85815	0.0214603	0.185485	1.66837
ENSACAT00000009251	MRPL13	0.555626	3.87611	5.85934	0.0214481	0.185485	1.66861
ENSACAT00000022681		-0.539171	4.97648	5.85442	0.0214985	0.185549	1.66759
ENSACAT00000006203	CAMSAP2	0.924479	2.98087	5.85516	0.0214909	0.185549	1.66775
ENSACAT00000006439	PAAF1	0.655759	4.09732	5.85237	0.0215195	0.185611	1.66717
ENSACAT00000014823		-0.723968	4.58299	5.84933	0.0215507	0.185761	1.66654
ENSACAT00000030846		-1.21665	1.81445	5.83935	0.0216536	0.185933	1.66447
ENSACAT00000000214		2.61835	1.12598	5.85715	0.0216353	0.185933	1.66484
ENSACAT00000005214		-0.959726	3.23469	5.84521	0.0215931	0.185933	1.66568
ENSACAT00000017695	DNAJC8	0.513852	5.07753	5.83985	0.0216484	0.185933	1.66457
ENSACAT00000010399	HOXA4	0.947033	2.18606	5.84096	0.021637	0.185933	1.6648
ENSACAT00000017427	HSDL2	0.486722	6.28857	5.84299	0.0216159	0.185933	1.66523
ENSACAT00000028317		-1.90118	1.30156	5.82058	0.0218484	0.186719	1.66058
ENSACAT00000014958		0.634884	6.87105	5.82379	0.0218149	0.186719	1.66125
ENSACAT00000011130		3.68496	2.22997	6.04882	0.0218373	0.186719	1.6608
ENSACAT00000013320		0.480999	5.32833	5.82077	0.0218464	0.186719	1.66062
ENSACAT00000008824	ATRX	-0.407821	6.65467	5.82649	0.0217869	0.186719	1.66181
ENSACAT00000015269	HEATR5A	0.922122	2.62145	5.82023	0.0218521	0.186719	1.66051
ENSACAT00000003820	IRS1	-0.862757	3.01573	5.81985	0.021856	0.186719	1.66043
ENSACAT00000007066	MAN2A1	0.50035	6.42924	5.82186	0.021835	0.186719	1.66085
ENSACAT00000010779		-0.666584	3.55562	5.81378	0.0219195	0.187005	1.65917
ENSACAT00000000457		1.6161	1.84317	5.81175	0.0219408	0.187005	1.65875
ENSACAT00000000308		1.71712	1.16591	5.8149	0.0219078	0.187005	1.6594
ENSACAT00000017732	MYH10	-0.552822	7.01583	5.81134	0.021945	0.187005	1.65866
ENSACAT00000025298		0.877624	8.53761	5.85794	0.0219748	0.187022	1.65807
ENSACAT00000004265	SFXN2	-1.50143	1.7508	5.80904	0.0219692	0.187022	1.65819
ENSACAT00000005516		-0.704415	3.1489	5.80629	0.0219981	0.187102	1.65762
ENSACAT00000026262		-1.59416	1.6171	5.80072	0.0220567	0.187455	1.65646
ENSACAT00000013554	TRA2A	-0.479969	6.33235	5.7997	0.0220675	0.187455	1.65625
ENSACAT00000015557		-1.83784	0.979304	5.7943	0.0221245	0.187821	1.65513
ENSACAT00000008707		0.595829	5.36316	5.78897	0.0221809	0.188156	1.65402
ENSACAT00000005519	FNBP1L	-0.439648	5.03717	5.7853	0.0222199	0.188156	1.65326
ENSACAT00000028250	PIGS	-0.548544	4.99562	5.78547	0.0222181	0.188156	1.65329
ENSACAT00000015396	UBA3	0.727105	3.40511	5.78577	0.0222149	0.188156	1.65336
ENSACAT00000001387	ANKRD42	0.53334	4.2807	5.78192	0.0222558	0.188342	1.65256
ENSACAT00000010183		0.954017	3.52672	5.77907	0.0222862	0.188435	1.65196
ENSACAT00000016996	ALLC	0.810521	5.70093	5.80752	0.0222947	0.188435	1.6518
ENSACAT00000029240		0.762815	3.85279	5.77575	0.0223216	0.188544	1.65127
ENSACAT00000008813		0.647867	6.64426	5.7712	0.0223703	0.188686	1.65033
ENSACAT00000024687		-1.53196	1.27456	5.77024	0.0223806	0.188686	1.65013
ENSACAT00000010729		-0.585072	5.11614	5.77272	0.0223541	0.188686	1.65064
ENSACAT00000010696		-1.00732	3.23006	5.75881	0.0225034	0.189366	1.64775
ENSACAT00000011050	RBM33	-0.88696	3.14381	5.75918	0.0224994	0.189366	1.64783
ENSACAT00000016399	STAB2	0.610202	4.30168	5.75959	0.022495	0.189366	1.64791
ENSACAT00000009334		0.965284	4.48763	5.78848	0.0225615	0.189383	1.64663
ENSACAT00000017372	DOP1A	1.01765	3.19831	5.75341	0.0225617	0.189383	1.64663
ENSACAT00000029751	HIVEP1	1.15346	2.73281	5.75482	0.0225464	0.189383	1.64692
ENSACAT00000010011	TATDN1	0.83647	2.68204	5.75695	0.0225234	0.189383	1.64737
ENSACAT00000001855		-0.749354	5.59541	5.75751	0.0226345	0.189876	1.64523
ENSACAT00000014983		-0.7236	3.69121	5.74313	0.022673	0.189962	1.64449
ENSACAT00000030167		-0.553774	6.30346	5.74436	0.0226596	0.189962	1.64475
ENSACAT00000017566		-2.16486	0.819649	5.74081	0.0226982	0.190018	1.64401
ENSACAT00000005592		-0.740343	5.55166	5.73719	0.0227729	0.190018	1.64258
ENSACAT00000023397		1.22272	1.98129	5.73828	0.0227258	0.190018	1.64348
ENSACAT00000017599		0.699768	3.53157	5.73344	0.0227785	0.190018	1.64248
ENSACAT00000027826		1.17636	2.61036	5.73967	0.0227106	0.190018	1.64377
ENSACAT00000014488	DERA	0.440919	6.51892	5.73611	0.0227494	0.190018	1.64303
ENSACAT00000011882	HSPA4L	1.16923	2.57001	5.73453	0.0227666	0.190018	1.6427
ENSACAT00000011299		-1.00792	3.17083	5.7269	0.02285	0.190104	1.64111
ENSACAT00000025079		0.863689	3.12409	5.72742	0.0228444	0.190104	1.64122
ENSACAT00000006753	ARL2BP	-0.514807	4.65052	5.72627	0.022857	0.190104	1.64098
ENSACAT00000005487	CNIH4	1.91223	1.62366	5.72726	0.0228461	0.190104	1.64119
ENSACAT00000030383	IRAK1	-1.08808	1.78012	5.72605	0.0228594	0.190104	1.64093
ENSACAT00000022774		1.60287	1.39104	5.7243	0.0228786	0.190147	1.64057
ENSACAT00000017027		-1.20986	2.09511	5.72059	0.0229193	0.190257	1.6398
ENSACAT00000001773		-0.932008	2.21428	5.71904	0.0229364	0.190257	1.63947
ENSACAT00000009348		0.779911	4.01384	5.71837	0.0229437	0.190257	1.63934
ENSACAT00000015507	GHITM	0.57885	7.59798	5.71794	0.0229485	0.190257	1.63925
ENSACAT00000021186		-0.486826	7.06365	5.71295	0.0230035	0.190479	1.63821
ENSACAT00000012991	KIFAP3	-0.585515	4.61104	5.71379	0.0229942	0.190479	1.63838
ENSACAT00000005106		0.602379	4.86676	5.70777	0.0230607	0.190835	1.63713
ENSACAT00000009997	GRAMD1C	1.77363	3.16157	5.88487	0.0230776	0.190858	1.63681
ENSACAT00000016592	LHFPL6	0.778246	3.65907	5.70265	0.0231175	0.190959	1.63606
ENSACAT00000017702	POSTN	3.0149	2.30502	5.9528	0.0231182	0.190959	1.63605
ENSACAT00000014366		-1.71732	1.1654	5.69563	0.0231955	0.19148	1.6346
ENSACAT00000007347	ULK1	-1.14672	2.16499	5.6929	0.0232259	0.191613	1.63403
ENSACAT00000008404		2.49013	0.72282	5.69111	0.0232459	0.191661	1.63365
ENSACAT00000009754		0.514611	6.5145	5.68057	0.0233639	0.192516	1.63146
ENSACAT00000027560		1.51154	1.32904	5.66855	0.0234992	0.193395	1.62895
ENSACAT00000009048	TM9SF2	0.444132	5.10098	5.66883	0.0234961	0.193395	1.629
ENSACAT00000010334	RASGEF1B	1.92668	1.64602	5.66548	0.0235339	0.193562	1.62831
ENSACAT00000028235		1.14554	3.58081	5.69795	0.0235522	0.193594	1.62797
ENSACAT00000002060	DUSP10	1.41083	1.73966	5.64782	0.0237347	0.194896	1.62462
ENSACAT00000007473	NOC4L	-0.951858	3.7231	5.65224	0.0237541	0.194896	1.62426
ENSACAT00000008382	SV2C	-0.925096	2.94527	5.64713	0.0237426	0.194896	1.62447
ENSACAT00000007039	GNPDA2	0.881621	2.91466	5.64485	0.0237687	0.194897	1.624
ENSACAT00000009992	LRFN5	-0.468798	6.20827	5.63817	0.0238452	0.195397	1.6226
ENSACAT00000003710	TNPO2	-0.809185	3.32603	5.63701	0.0238586	0.195397	1.62236
ENSACAT00000005353		-0.567326	4.45788	5.63558	0.023875	0.195412	1.62206
ENSACAT00000023826		-2.74256	0.709794	5.63148	0.0239221	0.195506	1.6212
ENSACAT00000011552		-0.75659	4.24053	5.62496	0.0239973	0.195506	1.61984
ENSACAT00000008234		-0.491806	5.47897	5.62074	0.0240462	0.195506	1.61895
ENSACAT00000029704		1.76369	1.49146	5.62254	0.0240253	0.195506	1.61933
ENSACAT00000011431		2.60274	0.734563	5.62655	0.023979	0.195506	1.62017
ENSACAT00000002269	ATP2C1	0.614989	3.49213	5.62952	0.0239447	0.195506	1.62079
ENSACAT00000017604	CHST15	0.978007	3.0121	5.62267	0.0240238	0.195506	1.61936
ENSACAT00000000569	D2HGDH	0.609103	6.10387	5.62677	0.0239765	0.195506	1.62021
ENSACAT00000017822	HP1BP3	-0.447323	7.43666	5.62726	0.0239708	0.195506	1.62032
ENSACAT00000012856	SLC25A5	-0.754804	10.1778	5.62182	0.0240337	0.195506	1.61918
ENSACAT00000012273	TSR2	-0.629045	4.25649	5.62216	0.0240298	0.195506	1.61925
ENSACAT00000030539		1.34167	4.95164	5.81702	0.0240775	0.195643	1.61839
ENSACAT00000029574		-1.16665	1.87682	5.61491	0.0241139	0.19582	1.61773
ENSACAT00000014903		0.616659	6.82108	5.61265	0.0241401	0.195915	1.61726
ENSACAT00000010413		-0.775987	4.95714	5.617	0.0242192	0.196427	1.61584
ENSACAT00000001740	KLF12	0.952811	2.6835	5.60474	0.0242324	0.196427	1.6156
ENSACAT00000003753		0.622752	6.85042	5.59573	0.0243378	0.197163	1.61372
ENSACAT00000010685	ANXA6	0.652276	4.13774	5.59385	0.0243599	0.197223	1.61332
ENSACAT00000005123	SRSF5	-0.557702	9.37847	5.59033	0.0244014	0.19744	1.61259
ENSACAT00000014569	NUAK2	-1.19584	2.35056	5.58733	0.0244366	0.197606	1.61196
ENSACAT00000013110		-0.579656	5.07767	5.58514	0.0244625	0.197697	1.6115
ENSACAT00000011458		0.647461	4.98778	5.58294	0.0244885	0.197788	1.61104
ENSACAT00000017058		0.601483	6.3858	5.57859	0.0245399	0.197847	1.61013
ENSACAT00000003345		2.35739	6.57086	5.85121	0.0245108	0.197847	1.61064
ENSACAT00000027774		-0.641845	4.76534	5.57879	0.0245375	0.197847	1.61017
ENSACAT00000005884		-0.678751	4.6772	5.56966	0.024646	0.198584	1.60825
ENSACAT00000016498	RPGRIP1L	0.578111	4.17088	5.56761	0.0246704	0.198662	1.60782
ENSACAT00000012928	NR2C1	-1.10518	2.22687	5.56524	0.0246986	0.19877	1.60733
ENSACAT00000000551		-0.839519	3.52966	5.56344	0.0247201	0.198824	1.60695
ENSACAT00000003816		-0.835846	3.25447	5.55768	0.024789	0.199022	1.60574
ENSACAT00000017649		0.585232	10.8173	5.55836	0.0247808	0.199022	1.60588
ENSACAT00000008251	B3GALT2	1.3518	4.00122	5.67933	0.0247662	0.199022	1.60614
ENSACAT00000025082		-1.19701	2.08066	5.55305	0.0248446	0.19923	1.60477
ENSACAT00000030744		-0.830526	4.05208	5.55369	0.0248368	0.19923	1.6049
ENSACAT00000000174	ANKRD9	0.758996	5.25916	5.53574	0.0251225	0.201339	1.59994
ENSACAT00000024930		-1.16465	2.29643	5.52592	0.0251725	0.201463	1.59907
ENSACAT00000022359		-1.1284	1.56646	5.52384	0.0251979	0.201463	1.59864
ENSACAT00000009974	RNF139	-0.581839	4.8835	5.52662	0.025164	0.201463	1.59922
ENSACAT00000002740	TLE1	0.690862	5.2202	5.52415	0.0251942	0.201463	1.5987
ENSACAT00000022407		0.636233	4.81022	5.51981	0.0252471	0.201618	1.59779
ENSACAT00000025489	SELENOP	0.616259	9.23604	5.52058	0.0252378	0.201618	1.59795
ENSACAT00000015984		-0.913661	5.41276	5.59474	0.0253842	0.201802	1.59544
ENSACAT00000023895		-0.515333	5.30837	5.50788	0.0253934	0.201802	1.59528
ENSACAT00000029330		0.508793	6.08214	5.50693	0.0254051	0.201802	1.59508
ENSACAT00000010300		2.18147	1.12418	5.5101	0.025366	0.201802	1.59575
ENSACAT00000015532		-3.46298	2.63178	5.77096	0.0253385	0.201802	1.59622
ENSACAT00000015544		1.34074	1.47039	5.51188	0.0253442	0.201802	1.59612
ENSACAT00000006634	MAP4K3	-0.591099	4.31803	5.51071	0.0253586	0.201802	1.59588
ENSACAT00000011470	PTPA	-0.819928	3.43512	5.51131	0.0253512	0.201802	1.596
ENSACAT00000010590	WDSUB1	0.747807	3.95543	5.51169	0.0253465	0.201802	1.59608
ENSACAT00000030068		-1.19299	1.98298	5.4983	0.0255115	0.202527	1.59326
ENSACAT00000016113		2.19565	2.1768	5.59496	0.0255838	0.202761	1.59204
ENSACAT00000016882		1.42772	2.03102	5.4938	0.0255672	0.202761	1.59232
ENSACAT00000010180	ELAC1	1.98125	1.21576	5.49227	0.0255861	0.202761	1.592
ENSACAT00000010347	NRAP	0.829157	3.09225	5.48989	0.0256156	0.202875	1.5915
ENSACAT00000001296		-1.45584	1.54387	5.48693	0.0256523	0.202935	1.59087
ENSACAT00000002386	FCSK	-1.02999	3.63726	5.507	0.0256532	0.202935	1.59086
ENSACAT00000000726		0.446666	6.30103	5.48441	0.0256837	0.203057	1.59034
ENSACAT00000014369	NKD1	0.566319	5.72671	5.48129	0.0257226	0.203244	1.58969
ENSACAT00000017046	CNP	-1.03683	2.16026	5.47978	0.0257414	0.203274	1.58937
ENSACAT00000014455	RNF169	-0.894444	3.07047	5.47598	0.025789	0.20353	1.58857
ENSACAT00000002674		-0.402865	5.87407	5.4739	0.0258149	0.203616	1.58813
ENSACAT00000004487		0.850342	3.51482	5.46917	0.0258742	0.203845	1.58713
ENSACAT00000008375		0.944455	3.25272	5.46998	0.0258641	0.203845	1.5873
ENSACAT00000009067	ACAD10	-0.432238	5.98758	5.4637	0.0259431	0.204076	1.58598
ENSACAT00000002660	FAN1	-1.60254	1.15977	5.4649	0.0259278	0.204076	1.58623
ENSACAT00000007051	RBP4	0.642203	11.7547	5.46322	0.025949	0.204076	1.58588
ENSACAT00000011824		-1.90374	0.931541	5.45997	0.02599	0.204279	1.58519
ENSACAT00000010777		1.87795	0.799202	5.45465	0.0260572	0.204568	1.58407
ENSACAT00000013704	PNLDC1	1.62728	1.23699	5.45569	0.026044	0.204568	1.58429
ENSACAT00000016073	GPN3	-0.634462	4.10333	5.45314	0.0260763	0.204599	1.58375
ENSACAT00000003056		-0.63268	5.15293	5.45166	0.026095	0.204623	1.58344
ENSACAT00000005472		0.665846	5.71935	5.45049	0.0261098	0.204623	1.5832
ENSACAT00000002244		1.81545	0.983781	5.4445	0.0261859	0.204628	1.58193
ENSACAT00000017062	GUCY1A1	1.79176	1.61046	5.44699	0.0261543	0.204628	1.58246
ENSACAT00000009264	NTF3	1.31289	3.19583	5.52941	0.026169	0.204628	1.58221
ENSACAT00000015680	PLK3	-1.03633	3.67702	5.48058	0.0261864	0.204628	1.58192
ENSACAT00000008702	RBM5	-0.563657	8.04922	5.44615	0.026165	0.204628	1.58228
ENSACAT00000030507		0.900254	4.09521	5.44704	0.0262129	0.204716	1.58148
ENSACAT00000007176		0.46178	5.57184	5.44103	0.0262301	0.204731	1.5812
ENSACAT00000001695	IARS2	0.486982	4.99488	5.43527	0.0263036	0.205186	1.57999
ENSACAT00000000207	SPA17	-0.805232	3.48021	5.43217	0.0263432	0.205377	1.57933
ENSACAT00000007551		-0.60278	7.37055	5.43078	0.026361	0.205396	1.57904
ENSACAT00000006788		-0.540561	4.7512	5.42691	0.0264107	0.205545	1.57822
ENSACAT00000006200	DHX57	-0.535881	4.32085	5.42725	0.0264063	0.205545	1.57829
ENSACAT00000001652		1.00901	2.21272	5.42073	0.0264901	0.205897	1.57692
ENSACAT00000016771	AFMID	0.894486	4.95817	5.47469	0.0265018	0.205897	1.57672
ENSACAT00000007208	UBE4A	-0.456068	6.46578	5.42036	0.0264949	0.205897	1.57684
ENSACAT00000022209		-1.20907	2.0924	5.40445	0.0267008	0.207324	1.57348
ENSACAT00000007989		0.562396	5.10004	5.40104	0.026745	0.207428	1.57276
ENSACAT00000001382	RANBP10	-0.614098	4.03666	5.40168	0.0267367	0.207428	1.57289
ENSACAT00000015741		-0.830154	3.69736	5.39763	0.0267895	0.207534	1.57204
ENSACAT00000022103		2.04967	0.939117	5.3988	0.0267742	0.207534	1.57228
ENSACAT00000023476		1.16937	1.99962	5.39143	0.0268705	0.208041	1.57072
ENSACAT00000017851		-0.936921	2.38112	5.37175	0.0271292	0.208205	1.56656
ENSACAT00000012147		-0.64341	3.95249	5.38398	0.026968	0.208205	1.56915
ENSACAT00000000867		-0.537781	7.01531	5.37221	0.0271231	0.208205	1.56666
ENSACAT00000004974		-0.412895	5.59058	5.37801	0.0270466	0.208205	1.56789
ENSACAT00000024910		-2.09902	0.846014	5.37004	0.0271518	0.208205	1.5662
ENSACAT00000023799		-1.27214	7.10203	5.57593	0.0269331	0.208205	1.56971
ENSACAT00000007217		0.561167	6.6229	5.37343	0.0271071	0.208205	1.56692
ENSACAT00000003413	ASH1L	0.553723	7.48217	5.36984	0.0271545	0.208205	1.56616
ENSACAT00000015178	BNIP1	1.1847	2.69768	5.3828	0.0269836	0.208205	1.5689
ENSACAT00000016484	FARP1	0.457796	5.56933	5.37772	0.0270504	0.208205	1.56783
ENSACAT00000016101	FOXG1	1.82861	0.967391	5.38724	0.0269252	0.208205	1.56984
ENSACAT00000009663	HKDC1	0.674434	5.34459	5.38222	0.0269913	0.208205	1.56878
ENSACAT00000004574	RAB17	-1.18456	1.91635	5.37557	0.0270787	0.208205	1.56737
ENSACAT00000014837	TMEM53	-1.39982	1.0914	5.37865	0.0270382	0.208205	1.56802
ENSACAT00000017846	TTC39B	0.621733	4.41091	5.37677	0.0270629	0.208205	1.56763
ENSACAT00000009149	TXNL1	0.474533	5.0223	5.3806	0.0270125	0.208205	1.56844
ENSACAT00000008357	UCHL5	0.874883	3.26769	5.37479	0.0270891	0.208205	1.56721
ENSACAT00000030223	PDLIM5	1.64422	1.96752	5.36737	0.0271872	0.208337	1.56564
ENSACAT00000011332	UBE2K	0.952672	3.33233	5.36485	0.0272206	0.208398	1.5651
ENSACAT00000007956	ZFR	-0.433584	4.98264	5.36444	0.0272261	0.208398	1.56501
ENSACAT00000010184	PLA2G3	-1.35982	4.23082	5.51816	0.0272653	0.20858	1.56439
ENSACAT00000004322	PHLDB3	-0.565794	4.61705	5.35856	0.0273042	0.208759	1.56377
ENSACAT00000004126		0.475362	6.24705	5.35559	0.0273438	0.208943	1.56314
ENSACAT00000014365		0.848815	3.89554	5.35327	0.0273748	0.209061	1.56265
ENSACAT00000002636	PABPC4	-0.620165	4.7815	5.35015	0.0274164	0.20919	1.56199
ENSACAT00000027659	SERPINE3	2.09208	2.61083	5.51221	0.0274228	0.20919	1.56189
ENSACAT00000007789	EIF2D	-0.617775	3.85113	5.34675	0.027462	0.20937	1.56127
ENSACAT00000015351		-0.698789	5.48126	5.34535	0.0274965	0.209396	1.56072
ENSACAT00000009276	CPSF2	0.638433	3.7818	5.3445	0.027492	0.209396	1.56079
ENSACAT00000029192		1.03843	2.77654	5.34129	0.0275352	0.209572	1.56011
ENSACAT00000024706		-2.35248	1.5878	5.36746	0.0276068	0.209999	1.55898
ENSACAT00000013808		1.21559	1.4444	5.33217	0.027658	0.210151	1.55818
ENSACAT00000009112		0.706622	4.98599	5.33224	0.027657	0.210151	1.55819
ENSACAT00000009733		2.55378	2.66662	5.53594	0.0277606	0.210573	1.55657
ENSACAT00000007810		0.698908	4.14112	5.32463	0.0277601	0.210573	1.55658
ENSACAT00000028183	MBD6	-0.571091	4.91124	5.32627	0.0277378	0.210573	1.55693
ENSACAT00000011884	PEX14	-0.484257	5.54996	5.32344	0.0277761	0.210573	1.55633
ENSACAT00000012184		-1.1925	2.51134	5.32087	0.027811	0.2106	1.55578
ENSACAT00000015282	TALDO1	0.625108	6.23546	5.3219	0.0277971	0.2106	1.556
ENSACAT00000000062	TSG101	0.52512	4.79312	5.31248	0.0279253	0.211347	1.554
ENSACAT00000011242		-0.617713	10.2683	5.29576	0.0281544	0.212961	1.55045
ENSACAT00000002713		0.454237	5.85033	5.29343	0.0281866	0.212965	1.54996
ENSACAT00000001261	ASCC1	0.973816	2.52703	5.29343	0.0281865	0.212965	1.54996
ENSACAT00000003755		0.512039	9.32196	5.28691	0.0282765	0.213525	1.54857
ENSACAT00000023218		-0.678224	3.31825	5.28447	0.0283104	0.213541	1.54805
ENSACAT00000007746		1.29436	1.96606	5.28463	0.0283082	0.213541	1.54809
ENSACAT00000006536		-0.487638	4.67499	5.27957	0.0283783	0.213575	1.54701
ENSACAT00000017092		-0.418913	6.86449	5.27975	0.0283757	0.213575	1.54705
ENSACAT00000002520	MRM1	-0.980039	2.80844	5.28014	0.0283704	0.213575	1.54713
ENSACAT00000011288	TBC1D23	-0.582555	4.16088	5.28186	0.0283465	0.213575	1.5475
ENSACAT00000005849		-0.418928	5.46787	5.27682	0.0284165	0.213743	1.54643
ENSACAT00000027239		-0.455484	4.9203	5.27401	0.0284556	0.213917	1.54583
ENSACAT00000003873	CAND1	0.548584	4.06705	5.27259	0.0284754	0.213947	1.54553
ENSACAT00000003409		-1.52424	1.56529	5.27006	0.0285107	0.214057	1.54499
ENSACAT00000010701		0.740462	2.51221	5.26822	0.0285365	0.214057	1.5446
ENSACAT00000015348	NUBPL	1.56744	1.34212	5.26699	0.0285537	0.214057	1.54434
ENSACAT00000005423	WIPF1	-0.604557	4.07483	5.26802	0.0285392	0.214057	1.54456
ENSACAT00000028352		-0.6386	4.30948	5.26434	0.0285906	0.214096	1.54378
ENSACAT00000009249	ERG	0.936252	2.3939	5.26462	0.0285868	0.214096	1.54383
ENSACAT00000000515		-0.471323	6.24552	5.26183	0.0286259	0.214149	1.54324
ENSACAT00000005114		2.43956	0.70142	5.26156	0.0286296	0.214149	1.54318
ENSACAT00000008008		0.693392	4.36729	5.25959	0.0286572	0.214158	1.54277
ENSACAT00000006172	FAHD1	-0.664521	5.58352	5.25922	0.0286625	0.214158	1.54269
ENSACAT00000001022		-0.489235	9.79836	5.24989	0.0287938	0.214306	1.5407
ENSACAT00000006208		0.525518	6.27862	5.25323	0.0287468	0.214306	1.54141
ENSACAT00000004151	DNMBP	0.518512	4.18286	5.25201	0.0287638	0.214306	1.54115
ENSACAT00000007222	HOOK1	1.65694	1.18547	5.252	0.0287641	0.214306	1.54115
ENSACAT00000015690	HPF1	0.521541	4.47678	5.25626	0.0287041	0.214306	1.54206
ENSACAT00000015973	PNN	-0.462926	7.67283	5.25261	0.0287555	0.214306	1.54128
ENSACAT00000016260	SIL1	0.599226	4.694	5.25027	0.0287885	0.214306	1.54078
ENSACAT00000010705		0.524156	5.27804	5.24593	0.0288497	0.214485	1.53986
ENSACAT00000003370	RTCA	-0.698833	4.74385	5.24687	0.0288365	0.214485	1.54006
ENSACAT00000013325		0.6161	10.0903	5.24267	0.0288959	0.214591	1.53916
ENSACAT00000009919	ACSL5	1.58782	2.33015	5.28138	0.0288893	0.214591	1.53926
ENSACAT00000030117		0.740544	3.57651	5.23744	0.0289701	0.215024	1.53805
ENSACAT00000009196	SLC25A33	1.34243	3.07325	5.29097	0.0289916	0.215065	1.53773
ENSACAT00000005532		-0.555998	5.36638	5.23391	0.0290203	0.215159	1.5373
ENSACAT00000005391		1.96737	5.43564	5.46744	0.0290725	0.21532	1.53652
ENSACAT00000004517	MLPH	0.732147	2.91482	5.23014	0.029074	0.21532	1.5365
ENSACAT00000001344	MCM6	-1.46666	3.45473	5.32524	0.029102	0.215409	1.53608
ENSACAT00000001276		-0.698736	3.48758	5.22448	0.0291549	0.215615	1.53529
ENSACAT00000004125		0.619259	7.26531	5.22287	0.0291779	0.215615	1.53495
ENSACAT00000004732	FURIN	-0.602579	9.00866	5.22323	0.0291727	0.215615	1.53502
ENSACAT00000026931		-1.74652	1.16278	5.2195	0.0292262	0.215854	1.53423
ENSACAT00000009802	PLEKHM3	1.87501	0.90807	5.21826	0.029244	0.215867	1.53396
ENSACAT00000011399		-2.02436	1.37452	5.20677	0.0294093	0.216849	1.53152
ENSACAT00000016867	NEK3	-0.784163	3.06908	5.20726	0.0294022	0.216849	1.53162
ENSACAT00000015158	CLK3	-0.493285	5.88043	5.20414	0.0294473	0.217011	1.53095
ENSACAT00000002843	SLMAP	0.557171	4.79331	5.20205	0.0294776	0.217115	1.53051
ENSACAT00000001781		-1.1725	1.62937	5.19634	0.0295604	0.217563	1.52929
ENSACAT00000029856	JKAMP	-0.870715	2.61749	5.19563	0.0295708	0.217563	1.52914
ENSACAT00000023126		-0.690261	6.85785	5.19577	0.0295875	0.217567	1.52889
ENSACAT00000024622		1.44692	4.2593	5.34129	0.0297068	0.218325	1.52714
ENSACAT00000007700		0.57045	5.0812	5.18024	0.0297953	0.218599	1.52585
ENSACAT00000010179	DCLK3	0.80446	3.02375	5.18183	0.029772	0.218599	1.52619
ENSACAT00000017490	HLF	0.982456	3.91218	5.20634	0.029802	0.218599	1.52575
ENSACAT00000014093	NUP98	-0.592265	4.99219	5.1793	0.029809	0.218599	1.52565
ENSACAT00000011136		0.523221	9.79115	5.1774	0.0298369	0.218685	1.52525
ENSACAT00000014494		1.22937	1.97691	5.17163	0.0299217	0.219109	1.52401
ENSACAT00000002895	SMARCA2	0.472317	6.13643	5.17125	0.0299273	0.219109	1.52393
ENSACAT00000005579		2.03776	4.27804	5.39583	0.0299651	0.219147	1.52338
ENSACAT00000011495		0.800312	2.16997	5.16973	0.0299497	0.219147	1.52361
ENSACAT00000002655	FAM120B	-0.71932	3.29596	5.16574	0.0300085	0.219302	1.52276
ENSACAT00000013391	NR2F1	-0.8426	3.30638	5.16504	0.0300188	0.219302	1.52261
ENSACAT00000026919	REST	-1.69369	1.01865	5.16207	0.0300628	0.219504	1.52197
ENSACAT00000008470	KDM4B	-0.49279	4.05672	5.15968	0.0300982	0.219644	1.52146
ENSACAT00000016838	RPS6KL1	-0.754089	3.04905	5.15772	0.0301272	0.219707	1.52104
ENSACAT00000005922	SYT9	-1.02399	1.96294	5.15689	0.0301396	0.219707	1.52086
ENSACAT00000012081		-2.91916	0.384418	5.18762	0.0301757	0.219852	1.52034
ENSACAT00000030195		1.09476	7.30155	5.29082	0.0302108	0.219868	1.51984
ENSACAT00000030861		2.10482	3.31666	5.328	0.030227	0.219868	1.51961
ENSACAT00000012630	PM20D1	0.610676	4.78331	5.15156	0.0302186	0.219868	1.51973
ENSACAT00000006677		0.933737	4.30056	5.17819	0.030352	0.220659	1.51781
ENSACAT00000010026	PLA2G15	1.2086	2.37452	5.13604	0.0304506	0.221256	1.5164
ENSACAT00000002550		1.78291	1.27856	5.13156	0.0305179	0.221625	1.51544
ENSACAT00000011507		-0.661922	5.79862	5.12808	0.0305703	0.221767	1.5147
ENSACAT00000009436	NUP160	-0.588604	3.67734	5.12836	0.030566	0.221767	1.51476
ENSACAT00000006450		-1.00591	2.98368	5.12562	0.0306074	0.221916	1.51417
ENSACAT00000003272		0.611774	4.24151	5.12189	0.0306637	0.222085	1.51338
ENSACAT00000024978		0.657325	4.39357	5.12289	0.0306485	0.222085	1.51359
ENSACAT00000007237		0.429146	6.86798	5.11539	0.0307621	0.222171	1.51198
ENSACAT00000012705	ACTR6	0.669892	3.62099	5.11626	0.0307489	0.222171	1.51217
ENSACAT00000001075	CTCF	-0.506465	5.3117	5.11769	0.0307273	0.222171	1.51248
ENSACAT00000003933	PALMD	0.802424	4.25893	5.11654	0.0307473	0.222171	1.51219
ENSACAT00000014209	PTPRO	-0.826673	3.20649	5.11457	0.0307746	0.222171	1.51181
ENSACAT00000015790	SLC26A2	1.05094	2.64066	5.11745	0.030731	0.222171	1.51242
ENSACAT00000014462		-2.12591	0.608799	5.11187	0.0308157	0.222229	1.51123
ENSACAT00000012996	NDNF	-0.631424	3.81669	5.11292	0.0307997	0.222229	1.51145
ENSACAT00000016507	FNIP2	0.742529	3.30274	5.10692	0.0308909	0.222534	1.51017
ENSACAT00000024458	ZNF541	-1.62328	1.02748	5.1071	0.0308883	0.222534	1.51021
ENSACAT00000028234		-0.75241	8.02985	5.11454	0.0310075	0.223073	1.50853
ENSACAT00000017632		0.467898	5.31581	5.09552	0.0310652	0.223073	1.50773
ENSACAT00000030760		1.43247	3.06084	5.174	0.0310225	0.223073	1.50832
ENSACAT00000002726		-1.30019	2.10482	5.09575	0.0310618	0.223073	1.50777
ENSACAT00000009318		-0.390423	5.84863	5.09786	0.0310293	0.223073	1.50823
ENSACAT00000001684	NDUFS1	0.430698	7.26842	5.09706	0.0310416	0.223073	1.50806
ENSACAT00000008684		-0.604619	4.65945	5.08714	0.031194	0.223355	1.50593
ENSACAT00000010063	IQCH	0.586457	6.04028	5.09003	0.0311497	0.223355	1.50655
ENSACAT00000017467	PARK7	0.776829	7.70977	5.11519	0.0311609	0.223355	1.50639
ENSACAT00000000302	SERINC2	-0.523991	6.213	5.08649	0.031204	0.223355	1.50579
ENSACAT00000013087	TRPM4	-1.49709	2.00791	5.09168	0.0311359	0.223355	1.50674
ENSACAT00000029244	TSPAN1	2.38845	2.81657	5.25256	0.0311868	0.223355	1.50603
ENSACAT00000015471	GDF11	1.12576	2.74386	5.08129	0.0312844	0.223812	1.50467
ENSACAT00000014538		0.86312	2.20629	5.07746	0.0313437	0.223998	1.50385
ENSACAT00000017102		0.4287	6.82907	5.07786	0.0313375	0.223998	1.50394
ENSACAT00000030159		0.493322	7.92956	5.07627	0.0313621	0.22401	1.5036
ENSACAT00000014360		-0.36206	5.6493	5.07134	0.0314386	0.224438	1.50254
ENSACAT00000029531	KIAA0408	1.18009	2.60618	5.0625	0.0315763	0.225301	1.50064
ENSACAT00000005004		1.05845	2.8726	5.05917	0.0316284	0.225456	1.49992
ENSACAT00000012940		0.694804	4.6301	5.05897	0.0316315	0.225456	1.49988
ENSACAT00000001485	BPNT1	0.481791	5.97911	5.05723	0.0316587	0.225505	1.49951
ENSACAT00000018010	MOV10	0.640966	4.68612	5.05532	0.0316886	0.225505	1.4991
ENSACAT00000029656	PKNOX1	-0.838975	2.47744	5.05594	0.0316789	0.225505	1.49923
ENSACAT00000024602		-1.49152	2.165	5.09418	0.0317471	0.225802	1.4983
ENSACAT00000000933	MAMDC2	2.56567	0.760494	5.05588	0.0317912	0.22589	1.49769
ENSACAT00000011505	PKM	-1.197	1.64794	5.04867	0.0317931	0.22589	1.49767
ENSACAT00000006299	F12	0.481987	10.0782	5.04739	0.0318132	0.225914	1.49739
ENSACAT00000014674		-0.863061	3.64674	5.03256	0.0320476	0.227219	1.49421
ENSACAT00000017168		2.03911	1.22495	5.03278	0.032044	0.227219	1.49425
ENSACAT00000008887		1.04754	1.88728	5.03387	0.0320269	0.227219	1.49449
ENSACAT00000027062	ZNF703	2.66916	0.490941	5.03144	0.0320653	0.227225	1.49396
ENSACAT00000029084	MT-ND1	0.961566	10.259	5.10458	0.0321129	0.227323	1.49332
ENSACAT00000015548	SNX18	-0.523675	4.47458	5.02922	0.0321006	0.227323	1.49349
ENSACAT00000025580		-1.57116	1.20853	5.02719	0.0321329	0.227327	1.49305
ENSACAT00000006542	SIK2	-0.669373	4.41567	5.02629	0.0321472	0.227327	1.49286
ENSACAT00000006957		-1.79214	1.17106	5.02009	0.0322462	0.227907	1.49152
ENSACAT00000009331	HSD17B10	0.584446	5.80585	5.01868	0.0322687	0.227947	1.49122
ENSACAT00000021032		0.906993	2.72439	5.01717	0.0322929	0.227998	1.49089
ENSACAT00000015674	ARHGEF11	-0.548614	4.57331	5.01556	0.0323187	0.22806	1.49055
ENSACAT00000000535		1.96313	0.861657	5.01397	0.032344	0.22812	1.49021
ENSACAT00000006214		0.58718	3.56627	5.01098	0.0323921	0.228214	1.48956
ENSACAT00000013059		1.92999	1.30889	5.02155	0.0324252	0.228214	1.48912
ENSACAT00000004051	CAP2	-0.936359	2.12526	5.01094	0.0323927	0.228214	1.48955
ENSACAT00000005800	LAMB3	-1.47022	7.22352	5.20678	0.0324174	0.228214	1.48922
ENSACAT00000009617		-0.485324	5.73775	5.0061	0.0324705	0.228413	1.48851
ENSACAT00000008485		0.539991	6.00269	5.00164	0.0325425	0.2288	1.48755
ENSACAT00000017522	EGFR	1.1008	9.10617	5.12523	0.0326022	0.2291	1.48675
ENSACAT00000010029		0.581557	3.9477	4.99397	0.0326665	0.229193	1.4859
ENSACAT00000017898		0.69027	6.68625	4.99885	0.0326522	0.229193	1.48609
ENSACAT00000011914	NPM3	-0.764981	6.42915	5.03249	0.0326483	0.229193	1.48614
ENSACAT00000010788	MOB3B	0.580097	4.07825	4.98964	0.0327367	0.229566	1.48497
ENSACAT00000012029		0.874793	2.75072	4.98692	0.032781	0.229757	1.48438
ENSACAT00000004791	TEF	-0.922602	2.6936	4.97938	0.032904	0.230499	1.48275
ENSACAT00000000758		0.463757	5.91902	4.97465	0.0329813	0.23092	1.48173
ENSACAT00000003035	RBPMS	1.00189	2.65268	4.9657	0.0331283	0.231741	1.4798
ENSACAT00000007716	SLC35A2	-0.8862	2.79723	4.96437	0.0331501	0.231741	1.47952
ENSACAT00000013519	SLC6A6	0.745878	3.9002	4.96505	0.033139	0.231741	1.47966
ENSACAT00000014268		0.803892	3.12055	4.96092	0.0332071	0.232019	1.47877
ENSACAT00000000413		-0.814011	2.97401	4.95618	0.0332854	0.232205	1.47775
ENSACAT00000004553		-1.13621	1.8774	4.95702	0.0332714	0.232205	1.47793
ENSACAT00000016986	NKIRAS2	-0.390614	5.40572	4.95688	0.0332737	0.232205	1.4779
ENSACAT00000006065		-0.563205	4.54557	4.95467	0.0333103	0.232258	1.47742
ENSACAT00000004360	KIF15	-0.976359	1.88089	4.95171	0.0333595	0.23242	1.47678
ENSACAT00000009465	ZDHHC6	0.685324	3.91954	4.95118	0.0333681	0.23242	1.47667
ENSACAT00000014358		-0.645761	4.16839	4.9491	0.0334028	0.232541	1.47622
ENSACAT00000000684	GMPS	0.440347	5.98684	4.94555	0.0334617	0.232831	1.47545
ENSACAT00000030488		-1.51862	1.62425	4.94213	0.0335187	0.232867	1.47471
ENSACAT00000026905		0.737887	5.29898	4.95999	0.0334954	0.232867	1.47502
ENSACAT00000014411	SIAH1	0.781301	3.04513	4.94313	0.033502	0.232867	1.47493
ENSACAT00000010504		0.498973	10.3081	4.94028	0.0335496	0.232961	1.47431
ENSACAT00000015673		-0.995063	2.61319	4.93624	0.0336171	0.233196	1.47344
ENSACAT00000022282		0.886089	8.65632	4.99621	0.0336181	0.233196	1.47343
ENSACAT00000012188		-1.85711	5.95421	5.13839	0.0337951	0.233342	1.47115
ENSACAT00000005973		-1.06534	2.19051	4.92659	0.0337789	0.233342	1.47135
ENSACAT00000016432		-0.584072	5.44304	4.93004	0.0337209	0.233342	1.4721
ENSACAT00000029503		1.51899	11.8871	5.11545	0.0337552	0.233342	1.47166
ENSACAT00000015592		-0.707841	2.89519	4.93287	0.0336735	0.233342	1.47271
ENSACAT00000006096	ACBD3	-0.453367	4.94646	4.92767	0.0337607	0.233342	1.47159
ENSACAT00000010447	CCDC148	-0.641548	3.90693	4.92692	0.0337733	0.233342	1.47143
ENSACAT00000008031	ESYT1	-0.706519	4.8209	4.92811	0.0337533	0.233342	1.47168
ENSACAT00000010436	RNF146	-0.599344	4.58091	4.92597	0.0337893	0.233342	1.47122
ENSACAT00000017879		-0.901149	3.06842	4.91976	0.0338939	0.233766	1.46988
ENSACAT00000000988		-0.548873	9.68219	4.91889	0.0339086	0.233766	1.46969
ENSACAT00000013200		-0.506107	6.20359	4.92062	0.0338794	0.233766	1.47006
ENSACAT00000007995	PGGT1B	0.903333	3.49667	4.91696	0.0339412	0.233871	1.46927
ENSACAT00000005746		1.23002	1.79056	4.91457	0.0339817	0.23403	1.46875
ENSACAT00000000912		1.13508	1.93214	4.91179	0.0340287	0.234115	1.46815
ENSACAT00000029547	LGALS3	-1.1566	2.47482	4.9122	0.0340219	0.234115	1.46824
ENSACAT00000005140	MARCHF1	1.45766	3.18845	4.99864	0.0341844	0.235066	1.46617
ENSACAT00000016641	KCTD20	-0.936639	2.42422	4.89827	0.0342589	0.235458	1.46523
ENSACAT00000006099		-0.408042	5.34213	4.89309	0.0343475	0.235931	1.4641
ENSACAT00000015852	CDC42EP1	-0.51796	4.84768	4.89219	0.0343628	0.235931	1.46391
ENSACAT00000001102	APBA1	1.26709	5.83334	5.05748	0.0344315	0.236069	1.46304
ENSACAT00000011111	DHX16	-0.518922	5.39929	4.88831	0.0344294	0.236069	1.46307
ENSACAT00000027902	SH2B1	-0.439552	5.86277	4.88789	0.0344366	0.236069	1.46298
ENSACAT00000000567	TRMT6	-0.451512	4.93625	4.88693	0.0344531	0.236069	1.46277
ENSACAT00000000124		-0.719869	3.54901	4.88521	0.0344826	0.236147	1.4624
ENSACAT00000008871	ZNF341	0.639582	4.04714	4.88423	0.0344995	0.236147	1.46219
ENSACAT00000014486		0.61157	3.03559	4.88067	0.0345608	0.236207	1.46142
ENSACAT00000012883	ACSL4	-1.30272	1.78976	4.88246	0.03453	0.236207	1.4618
ENSACAT00000003031	CDH1	-0.484757	6.31575	4.88071	0.0345602	0.236207	1.46142
ENSACAT00000030630		-1.30282	1.34329	4.87691	0.0346258	0.236531	1.4606
ENSACAT00000021052		-0.957683	2.22341	4.8749	0.0346605	0.236648	1.46016
ENSACAT00000030325		0.494112	5.82372	4.87349	0.034685	0.236695	1.45986
ENSACAT00000005961		-1.90849	0.714798	4.86767	0.0347858	0.237142	1.4586
ENSACAT00000005862	SPATA4	-0.608419	3.53141	4.86823	0.0347762	0.237142	1.45872
ENSACAT00000005301		1.74367	1.09155	4.86562	0.0348215	0.237215	1.45815
ENSACAT00000010577		1.83477	1.15996	4.86503	0.0348317	0.237215	1.45803
ENSACAT00000006918	CDC23	-0.429955	4.67835	4.86277	0.0348711	0.237363	1.45753
ENSACAT00000030357		-1.48625	2.22454	4.86011	0.0349174	0.237558	1.45696
ENSACAT00000007580	SEC11C	1.05139	5.04912	4.95748	0.034979	0.237857	1.45619
ENSACAT00000015520		-1.10227	2.25149	4.84979	0.0350979	0.238542	1.45472
ENSACAT00000006289	RMND1	1.69372	2.2202	4.89748	0.0351152	0.238542	1.4545
ENSACAT00000008783		-0.5919	5.24528	4.84072	0.0352575	0.238936	1.45275
ENSACAT00000014780		0.679491	3.3612	4.83846	0.0352973	0.238936	1.45226
ENSACAT00000004339		1.38991	2.52571	4.86146	0.0352852	0.238936	1.45241
ENSACAT00000003143		-1.40382	2.42294	4.88529	0.0352171	0.238936	1.45325
ENSACAT00000003555	IL21R	-0.700253	2.60256	4.84347	0.035209	0.238936	1.45335
ENSACAT00000005811	OTX1	1.07555	2.46973	4.84048	0.0352617	0.238936	1.4527
ENSACAT00000000583	PTPDC1	-1.53324	1.94816	4.84144	0.0352868	0.238936	1.45239
ENSACAT00000030392		-1.27056	1.66367	4.83633	0.0353348	0.238954	1.4518
ENSACAT00000030026		-0.837082	2.46081	4.83529	0.0353532	0.238954	1.45157
ENSACAT00000005319	ZNF516	1.41126	1.4277	4.83616	0.035338	0.238954	1.45176
ENSACAT00000012583		-0.417196	5.45967	4.8313	0.0354239	0.239239	1.4507
ENSACAT00000013487	AK7	-0.587875	3.71543	4.8309	0.0354309	0.239239	1.45062
ENSACAT00000002352		0.664077	4.97263	4.82665	0.0355064	0.239508	1.44969
ENSACAT00000012464		0.797692	3.68447	4.82747	0.0354918	0.239508	1.44987
ENSACAT00000003313		-0.710125	3.82263	4.82419	0.0355501	0.239683	1.44916
ENSACAT00000001419		-1.37186	1.3048	4.81677	0.0356823	0.240454	1.44755
ENSACAT00000006408		-0.655291	4.01138	4.81495	0.0357148	0.240553	1.44715
[truncated: 11,465 more rows]

## Sheet: male_age_dimorphism_SMvJM
Gene	Gene Name	logFC	logCPM	F	PValue	FDR	log10pvalue		DEGs highlighted in green	Column	Detail
ENSACAT00000005066	KLHL1	-2.46426	6.79121	107.47	1.13e-11	1.52e-07	10.9477		logFC > 0 is subadult biased (SM)	Gene	Ensembl transcript identifier (ENSACAT) from release 75
ENSACAT00000010833		-2.19127	6.4726	99.5791	2.85e-11	1.92e-07	10.5445		logfFC < 0 is juvenile biased (JM)	Gene Name	HGNC gene symbol for stable Ensembl transcripts (75 to 106)
ENSACAT00000003640		-1.87449	6.16282	89.6014	1e-10	4.51e-07	9.99797			logFC	log2(FC) values calculated from the two groups in each contrast by edgeR
ENSACAT00000030389	ISL1	-2.39562	5.75008	79.0704	4.27e-10	1.15e-06	9.36917			logCPM	log2(CPM) expression estimate for each gene across all samples/groups (not restricted to contrast pairs) calculated by edgeR
ENSACAT00000011333	TMEM178B	-3.47818	2.62235	79.7862	3.86e-10	1.15e-06	9.4138			F	F statistic for pairwise comparisons between the two groups in each contrast calculated by edgeR
ENSACAT00000003860		-1.79488	6.90063	70.8748	1.46e-09	1.91e-06	8.83619			PValue	unadjusted (raw) p-value for pairwise comparisons between the groups in each contrast calculated by edgeR
ENSACAT00000023499		-2.16805	8.40708	72.9588	1.06e-09	1.91e-06	8.97572			FDR	Benjamini-Hochberg adjusted p-value for pairwise comparisons between the groups in each contrast calculated by edgeR
ENSACAT00000030463		-1.82901	6.80343	72.3968	1.15e-09	1.91e-06	8.93837			log10PValue	negative log10 transformation of the unadjusted (raw) p-value for pairwise comparisons
ENSACAT00000030774		-1.86636	6.96495	70.1268	1.64e-09	1.91e-06	8.78539
ENSACAT00000026413		-2.1455	6.58898	69.6029	1.78e-09	1.91e-06	8.74959
ENSACAT00000026212		-2.02202	7.10007	69.395	1.84e-09	1.91e-06	8.73533
ENSACAT00000001836	EEF1D	2.35071	6.54397	70.0417	1.66e-09	1.91e-06	8.77959
ENSACAT00000011814	RGMB	-2.01574	10.9348	70.31	1.59e-09	1.91e-06	8.79787
ENSACAT00000012579	KCNQ4	-1.72574	10.9429	67.6002	2.45e-09	2.36e-06	8.61098
ENSACAT00000016563		3.07627	6.22834	70.3905	2.93e-09	2.63e-06	8.53365
ENSACAT00000004260		-1.86316	7.9246	65.0284	3.73e-09	2.96e-06	8.42872
ENSACAT00000008163		-1.83141	9.62852	64.371	4.16e-09	2.96e-06	8.38133
ENSACAT00000011648	ARHGAP35	-1.99145	6.22406	64.8394	3.84e-09	2.96e-06	8.41513
ENSACAT00000005693	NKX2-2	-1.70664	7.49825	64.1449	4.32e-09	2.96e-06	8.36496
ENSACAT00000004801	TMEM181	-1.79132	7.6534	64.0299	4.4e-09	2.96e-06	8.35662
ENSACAT00000000539		-1.88725	10.546	63.4514	4.85e-09	3.04e-06	8.31449
ENSACAT00000001764	MAP2K3	-1.76223	5.98424	63.3062	4.97e-09	3.04e-06	8.30388
ENSACAT00000018077	CTIF	-1.82353	5.96272	62.535	5.66e-09	3.31e-06	8.24722
ENSACAT00000009468		-1.90961	6.13805	61.858	6.35e-09	3.41e-06	8.19709
ENSACAT00000003626		-1.62234	9.4134	61.7879	6.43e-09	3.41e-06	8.19188
ENSACAT00000026995		-1.84587	8.18436	61.64	6.59e-09	3.41e-06	8.18087
ENSACAT00000025726		-1.99478	8.02064	61.1439	7.18e-09	3.58e-06	8.14381
ENSACAT00000029363		-1.77841	7.50946	60.55	7.96e-09	3.79e-06	8.09917
ENSACAT00000024154		-1.88557	8.13594	60.1299	8.56e-09	3.79e-06	8.06743
ENSACAT00000025148		-1.71422	6.46877	59.8445	9e-09	3.79e-06	8.04577
ENSACAT00000006885	GABRA4	-1.94402	5.47401	59.9575	8.82e-09	3.79e-06	8.05436
ENSACAT00000013770	RETREG3	2.25302	4.80975	60.32	8.28e-09	3.79e-06	8.08182
ENSACAT00000029932		-1.37453	6.63623	59.6431	9.32e-09	3.8e-06	8.03045
ENSACAT00000012042		-1.83596	5.6169	59.243	1e-08	3.91e-06	7.99991
ENSACAT00000029395		-1.53866	7.86582	59.1516	1.02e-08	3.91e-06	7.99292
ENSACAT00000001807	JAG1	-1.46118	6.20968	58.01	1.24e-08	4.66e-06	7.90491
ENSACAT00000014553		-2.2277	5.77043	57.4708	1.37e-08	4.98e-06	7.86295
ENSACAT00000029715		-1.55674	8.96207	57.3275	1.41e-08	4.98e-06	7.85175
ENSACAT00000001473		-1.85286	6.61579	56.2705	1.7e-08	5.81e-06	7.76858
ENSACAT00000024667		-2.05482	7.14463	56.0857	1.76e-08	5.81e-06	7.75394
ENSACAT00000013508		-1.75869	7.93074	56.0646	1.77e-08	5.81e-06	7.75227
ENSACAT00000009014		-1.56765	5.2284	55.5425	1.95e-08	6.24e-06	7.71071
ENSACAT00000004095	CHRM4	-2.27812	6.82962	55.1237	2.1e-08	6.58e-06	7.67719
ENSACAT00000012177		-1.7558	9.6194	54.9709	2.16e-08	6.62e-06	7.66492
ENSACAT00000027862		-1.64633	10.1787	54.4831	2.37e-08	6.74e-06	7.6256
ENSACAT00000004898	MAT1A	-1.80391	5.93467	54.4082	2.4e-08	6.74e-06	7.61954
ENSACAT00000010236	MMP16	-1.69572	6.23861	54.4725	2.37e-08	6.74e-06	7.62474
ENSACAT00000010339	NSMCE2	2.19367	4.56402	54.4335	2.39e-08	6.74e-06	7.62158
ENSACAT00000028372		-1.90265	8.47683	53.8693	2.66e-08	7.3e-06	7.57579
ENSACAT00000012643		-1.87164	7.66148	53.2884	2.96e-08	7.98e-06	7.52831
ENSACAT00000005848	CHRNA4	-1.78012	5.70483	52.8944	3.19e-08	8.43e-06	7.49592
ENSACAT00000009671		2.94529	3.53441	52.6015	3.37e-08	8.74e-06	7.47173
ENSACAT00000023269		-1.63848	5.55058	52.1313	3.69e-08	9.38e-06	7.43274
ENSACAT00000011868	ZCCHC7	-1.57496	5.74206	51.8266	3.91e-08	9.76e-06	7.40734
ENSACAT00000029307		-1.68647	9.26605	51.3201	4.32e-08	1.05e-05	7.36492
ENSACAT00000003824		-1.74409	7.48313	51.2815	4.35e-08	1.05e-05	7.36167
ENSACAT00000001967	NAPRT	2.63894	5.64839	52.9254	4.97e-08	1.17e-05	7.30403
ENSACAT00000009595	ZHX1	-2.13151	6.78752	50.3798	5.18e-08	1.2e-05	7.28545
ENSACAT00000012438	NDUFAF3	2.08578	5.59107	49.9167	5.68e-08	1.3e-05	7.24596
ENSACAT00000002179		-2.51657	6.84912	51.2831	5.95e-08	1.33e-05	7.22572
ENSACAT00000003592	RPL39	1.59751	9.63003	49.6138	6.03e-08	1.33e-05	7.22002
ENSACAT00000009195	YJU2B	-1.4675	6.65088	49.5303	6.13e-08	1.33e-05	7.21284
ENSACAT00000026279		-1.70786	5.67275	48.4275	7.63e-08	1.63e-05	7.11741
ENSACAT00000012440	ARL5A	-2.40255	7.26941	49.1664	7.96e-08	1.67e-05	7.09914
ENSACAT00000014760		-2.09344	5.17282	47.5959	9.03e-08	1.82e-05	7.04454
ENSACAT00000023768		-1.66478	5.25709	47.5726	9.07e-08	1.82e-05	7.04249
ENSACAT00000008532		-1.32294	7.69127	47.4852	9.23e-08	1.82e-05	7.03478
ENSACAT00000000937		-1.32701	6.17633	47.4232	9.35e-08	1.82e-05	7.02931
ENSACAT00000008351	SDCBP2	-2.11662	5.39974	47.5359	9.14e-08	1.82e-05	7.03926
ENSACAT00000013604		-1.63465	4.75067	47.1519	9.88e-08	1.9e-05	7.00532
ENSACAT00000012558		-1.48997	6.67524	46.8621	1.05e-07	1.99e-05	6.97959
ENSACAT00000012551	KAT6A	-1.43211	6.23456	46.205	1.2e-07	2.24e-05	6.92089
ENSACAT00000002348		-1.27644	5.14597	45.6159	1.36e-07	2.49e-05	6.86783
ENSACAT00000010049		2.89147	3.4319	45.5752	1.37e-07	2.49e-05	6.86415
ENSACAT00000023465		-1.92239	4.65022	45.3423	1.44e-07	2.53e-05	6.84304
ENSACAT00000016411		-2.15724	5.20676	45.4304	1.45e-07	2.53e-05	6.83901
ENSACAT00000004480	MTFMT	2.32557	3.87936	45.3245	1.44e-07	2.53e-05	6.84142
ENSACAT00000003783		-1.57355	5.72455	45.1815	1.48e-07	2.56e-05	6.82843
ENSACAT00000004856	CLMP	-3.33509	2.30298	44.7141	1.64e-07	2.79e-05	6.78578
ENSACAT00000029263		-1.59142	5.88659	44.6378	1.66e-07	2.8e-05	6.7788
ENSACAT00000011551		-3.02868	2.52178	44.5222	1.71e-07	2.83e-05	6.76819
ENSACAT00000015182		-1.48522	5.76486	44.4622	1.73e-07	2.84e-05	6.76269
ENSACAT00000003286		-1.35861	5.62514	44.3402	1.77e-07	2.85e-05	6.75147
ENSACAT00000013810		-1.4451	9.51044	44.3013	1.79e-07	2.85e-05	6.74789
ENSACAT00000014010	TRAPPC4	2.50183	6.02871	46.6368	1.8e-07	2.85e-05	6.74422
ENSACAT00000002219		-1.6261	7.70432	44.0019	1.9e-07	2.89e-05	6.72028
ENSACAT00000001739		-1.49225	5.31592	43.9947	1.91e-07	2.89e-05	6.71961
ENSACAT00000003562		-1.62599	9.07761	44.0347	1.89e-07	2.89e-05	6.72331
ENSACAT00000003749	VAPA	1.60337	6.08375	44.0539	1.88e-07	2.89e-05	6.72508
ENSACAT00000006807	PLOD2	-1.89043	5.53736	43.8728	1.96e-07	2.93e-05	6.70834
ENSACAT00000012624	HSD17B13	1.28337	7.9305	43.7636	2e-07	2.96e-05	6.69821
ENSACAT00000006869		1.76599	8.28055	43.6622	2.05e-07	2.99e-05	6.68881
ENSACAT00000013533	ZNF704	-1.72539	7.84335	43.6198	2.07e-07	2.99e-05	6.68487
ENSACAT00000013825		-1.43603	5.97794	43.4833	2.13e-07	3.05e-05	6.67217
ENSACAT00000006914	LXN	2.13365	4.24282	43.0534	2.33e-07	3.31e-05	6.63204
ENSACAT00000029607	ZFP36L2	-2.00958	4.54357	42.9085	2.41e-07	3.38e-05	6.61845
ENSACAT00000014488	DERA	1.21518	6.51892	42.7389	2.5e-07	3.47e-05	6.60252
ENSACAT00000009730	KLHL38	-2.23758	8.57539	42.9886	2.57e-07	3.54e-05	6.58943
ENSACAT00000014459		-1.42563	4.89604	42.101	2.87e-07	3.86e-05	6.54226
ENSACAT00000010873	SLC44A4	-1.58243	4.38039	42.1064	2.87e-07	3.86e-05	6.54277
ENSACAT00000003232		-1.29237	5.94173	41.9119	2.99e-07	3.89e-05	6.52429
ENSACAT00000006780		-1.78535	5.80072	41.9078	2.99e-07	3.89e-05	6.52389
ENSACAT00000012614		-1.60427	6.98294	41.8858	3.01e-07	3.89e-05	6.52181
ENSACAT00000014673	FBLN1	1.32635	5.61612	41.9987	2.93e-07	3.89e-05	6.53254
ENSACAT00000029338		-1.48431	6.11078	41.7937	3.07e-07	3.94e-05	6.51304
ENSACAT00000001992		-3.16575	3.26206	41.5356	3.41e-07	4.33e-05	6.46731
ENSACAT00000003292		-1.45514	4.25374	40.4475	4.14e-07	5.19e-05	6.38349
ENSACAT00000007495	JCAD	-1.57086	6.96365	40.4214	4.16e-07	5.19e-05	6.38095
ENSACAT00000011228		1.53089	8.40878	40.3364	4.24e-07	5.2e-05	6.37269
ENSACAT00000010752		-1.66509	6.12188	40.2748	4.3e-07	5.2e-05	6.3667
ENSACAT00000017314		-2.13263	6.95825	40.8725	4.27e-07	5.2e-05	6.36924
ENSACAT00000011889	RIOK2	-1.31718	5.66078	40.2424	4.33e-07	5.2e-05	6.36354
ENSACAT00000007326		-1.65804	4.99189	40.0402	4.53e-07	5.35e-05	6.3438
ENSACAT00000010169	CALM1	-1.82286	7.0366	40.0841	4.49e-07	5.35e-05	6.34809
ENSACAT00000009900	SMAD6	-1.55938	7.67919	39.4463	5.18e-07	6.07e-05	6.28551
ENSACAT00000008247	DPYSL5	-1.73138	3.84156	39.3427	5.31e-07	6.16e-05	6.27528
ENSACAT00000030904	INHBB	-1.40634	3.90774	39.2454	5.42e-07	6.24e-05	6.26567
ENSACAT00000009073		-1.55015	5.95779	39.0453	5.68e-07	6.48e-05	6.24586
ENSACAT00000014049	IVD	-1.28092	6.36643	38.7789	6.03e-07	6.83e-05	6.21939
ENSACAT00000015924	TSPO	1.69614	7.5865	38.5695	6.33e-07	7.1e-05	6.19851
ENSACAT00000006531		1.34875	7.53908	38.5302	6.39e-07	7.11e-05	6.19458
ENSACAT00000003918		-1.8629	5.81698	38.3393	6.68e-07	7.37e-05	6.17549
ENSACAT00000005049	USP11	-1.29824	7.21128	38.1783	6.93e-07	7.58e-05	6.15933
ENSACAT00000022495		-1.42473	6.55188	37.3772	8.35e-07	8.83e-05	6.07837
ENSACAT00000015571	ETV3	-1.40734	4.87638	37.4045	8.3e-07	8.83e-05	6.08115
ENSACAT00000003965	FRRS1	1.82727	4.87942	37.3521	8.4e-07	8.83e-05	6.07583
ENSACAT00000010008	NEDD4L	1.93091	4.56185	37.4776	8.16e-07	8.83e-05	6.08857
ENSACAT00000014866	RPL38	1.52485	8.26066	37.385	8.33e-07	8.83e-05	6.07916
ENSACAT00000017477	SESTD1	-1.38691	5.22125	37.2162	8.67e-07	9.05e-05	6.06199
ENSACAT00000012206		1.30484	8.53402	36.9617	9.2e-07	9.53e-05	6.036
ENSACAT00000014058	RAB20	2.22695	4.90988	37.7079	9.64e-07	9.91e-05	6.01587
ENSACAT00000012768		-1.42249	5.22621	36.6567	9.89e-07	0.000100898	6.00472
ENSACAT00000009335	ATP6V1C1	-2.33589	8.72575	37.9812	1.01e-06	0.000101811	5.99753
ENSACAT00000025831		-2.04328	5.77006	37.1288	1.06e-06	0.000106865	5.97323
ENSACAT00000005282		1.29464	9.55721	36.3093	1.07e-06	0.000107133	5.96892
ENSACAT00000003470		-2.49871	2.77421	36.1264	1.12e-06	0.000111081	5.95
ENSACAT00000016086		-2.41134	3.75561	35.9372	1.17e-06	0.000114535	5.93036
ENSACAT00000026253		-1.71552	5.38394	35.9373	1.17e-06	0.000114535	5.93036
ENSACAT00000009149	TXNL1	1.23135	5.0223	35.8712	1.19e-06	0.000115522	5.9235
ENSACAT00000009518	EPHB1	-1.36553	5.89517	35.6433	1.26e-06	0.000121143	5.89975
ENSACAT00000005038		-1.74953	4.46709	35.4701	1.31e-06	0.000123654	5.88163
ENSACAT00000029854		1.347	5.30813	35.5087	1.3e-06	0.000123654	5.88567
ENSACAT00000009134	MRPL20	1.52387	6.12893	35.4797	1.31e-06	0.000123654	5.88263
ENSACAT00000008431	SAMD12	-1.49678	4.72548	35.2245	1.39e-06	0.000129398	5.85588
ENSACAT00000008184	VWC2	-1.49171	4.25026	35.2408	1.39e-06	0.000129398	5.85758
ENSACAT00000010958	PAXIP1	-1.80391	5.67933	35.2138	1.41e-06	0.000129951	5.85104
ENSACAT00000004026		2.12626	4.01473	35.1245	1.43e-06	0.000130767	5.84536
ENSACAT00000028883		-1.18576	4.84779	34.8529	1.53e-06	0.00013874	5.81671
ENSACAT00000015010		1.44267	6.37757	34.7485	1.56e-06	0.000141359	5.80566
ENSACAT00000004658	SLC17A5	1.51188	4.71595	34.6835	1.59e-06	0.000142661	5.79878
ENSACAT00000014465		-1.49506	6.12604	34.5311	1.65e-06	0.000147092	5.78261
ENSACAT00000000019	KCNH8	-1.8347	5.41064	34.6059	1.66e-06	0.000147292	5.77915
ENSACAT00000004423		-1.25837	8.54883	34.4245	1.69e-06	0.000149009	5.77127
ENSACAT00000022471		1.77773	9.79364	34.3298	1.73e-06	0.000151519	5.76119
ENSACAT00000012213		1.81555	4.68185	34.2972	1.75e-06	0.000151754	5.7577
ENSACAT00000000288	C17orf58	2.61287	4.54126	36.2766	1.77e-06	0.000153049	5.75122
ENSACAT00000015852	CDC42EP1	-1.33025	4.84768	34.0478	1.86e-06	0.000158323	5.73106
ENSACAT00000017957	RTRAF	1.27282	7.35123	34.047	1.86e-06	0.000158323	5.73097
ENSACAT00000023249		-1.46578	6.27085	33.8397	1.96e-06	0.000165537	5.70874
ENSACAT00000029992		-1.30468	6.45751	33.8157	1.97e-06	0.000165537	5.70616
ENSACAT00000012097		-2.10979	5.50025	34.8964	2.05e-06	0.000171412	5.68831
ENSACAT00000001988	CLDN10	-1.45745	5.79078	33.4015	2.18e-06	0.000181201	5.6615
ENSACAT00000002119	UBE2D2	1.28865	5.25722	33.2963	2.24e-06	0.000184876	5.65011
ENSACAT00000000032	B4GALNT3	-1.5529	6.01813	33.0928	2.35e-06	0.000193335	5.62802
ENSACAT00000005493		-2.09007	4.50027	33.2568	2.41e-06	0.000196598	5.61811
ENSACAT00000016956		1.42085	9.07489	32.9679	2.43e-06	0.000197077	5.61443
ENSACAT00000009251	MRPL13	1.31058	3.87611	32.7857	2.54e-06	0.000205073	5.59455
ENSACAT00000004358	PHACTR1	-1.57789	3.32154	32.6315	2.64e-06	0.00021193	5.57767
ENSACAT00000017021		1.78137	4.27886	32.5708	2.69e-06	0.000213924	5.57103
ENSACAT00000007021	RELL1	-1.2682	5.45554	32.5449	2.7e-06	0.000214062	5.56819
ENSACAT00000000491		-1.93043	5.15304	32.8258	2.79e-06	0.000219337	5.55507
ENSACAT00000001317		-1.71654	4.58775	32.327	2.86e-06	0.000223571	5.54423
ENSACAT00000012749		2.02507	3.24909	32.2888	2.88e-06	0.000224442	5.54002
ENSACAT00000012631		-1.21153	6.13797	32.0851	3.04e-06	0.000235006	5.51755
ENSACAT00000030809		2.80517	8.75052	35.0794	3.06e-06	0.000235085	5.51491
ENSACAT00000024680		5.74697	5.97481	38.7912	3.1e-06	0.00023685	5.50919
ENSACAT00000014350		-2.06198	2.59935	31.9248	3.16e-06	0.000239302	5.49981
ENSACAT00000006889	MRPL10	1.54261	4.62237	31.9367	3.15e-06	0.000239302	5.50113
ENSACAT00000005937	ADI1	1.28133	6.37733	31.8121	3.26e-06	0.000241426	5.48731
ENSACAT00000000660	KLHDC1	4.51695	8.75162	37.7326	3.26e-06	0.000241426	5.4865
ENSACAT00000001399	RMI1	-1.89509	3.06646	31.8032	3.26e-06	0.000241426	5.48632
ENSACAT00000018078	ZBTB7C	-1.12602	5.08409	31.8513	3.22e-06	0.000241426	5.49166
ENSACAT00000024648		-1.91708	4.31643	31.7264	3.33e-06	0.000244874	5.47778
ENSACAT00000007885	HECTD2	-1.52451	4.55381	31.483	3.54e-06	0.000259238	5.45066
ENSACAT00000004334		1.57652	4.58986	31.4364	3.59e-06	0.000260943	5.44546
ENSACAT00000013110		-1.34076	5.07767	31.3901	3.63e-06	0.000262651	5.44028
ENSACAT00000016945	SFXN4	0.99743	8.56198	31.2819	3.73e-06	0.000268635	5.42817
ENSACAT00000012559	SCAMP1	2.08378	3.99169	31.3235	3.76e-06	0.000269128	5.42506
ENSACAT00000030891	C1QTNF1	-1.90427	4.07329	31.2235	3.79e-06	0.000269827	5.42163
ENSACAT00000022074		-1.89662	4.6044	31.253	3.83e-06	0.000271167	5.41718
ENSACAT00000002416		-1.85608	4.60821	30.8483	4.17e-06	0.000294258	5.37941
ENSACAT00000013141		1.44772	10.2275	30.78	4.25e-06	0.000297966	5.37171
ENSACAT00000006876	RPL29	1.31318	8.09454	30.6732	4.37e-06	0.000304785	5.35962
ENSACAT00000010069		-2.17444	5.03072	31.955	4.41e-06	0.000306375	5.35512
ENSACAT00000007231		-1.46341	6.02592	30.5102	4.56e-06	0.000314766	5.34115
ENSACAT00000018011		1.31305	8.38092	30.462	4.62e-06	0.000317133	5.33568
ENSACAT00000009426		1.23424	9.11801	30.4333	4.65e-06	0.000317901	5.33242
ENSACAT00000012451		-1.1093	6.71333	30.4087	4.68e-06	0.000318334	5.32963
ENSACAT00000013804		-1.2124	6.99037	30.3362	4.77e-06	0.000322808	5.32138
ENSACAT00000003701	CHP1	1.34884	4.69632	30.2254	4.91e-06	0.000329023	5.30875
ENSACAT00000029423	FAM167B	-1.82427	2.92399	30.2357	4.9e-06	0.000329023	5.30993
ENSACAT00000013084	NUDT2	1.32947	4.90878	30.0821	5.1e-06	0.000339966	5.29239
ENSACAT00000007386		1.19942	7.10832	30.0464	5.15e-06	0.000341486	5.28831
ENSACAT00000013510	FAM221A	2.05332	4.06004	29.845	5.49e-06	0.000362215	5.26058
ENSACAT00000014575		1.85062	3.16957	29.6216	5.76e-06	0.00037835	5.23953
ENSACAT00000006285	ATP10B	-1.49936	5.11202	29.5331	5.9e-06	0.00038547	5.22932
ENSACAT00000012427		-1.43102	5.26273	29.4955	5.96e-06	0.000387461	5.22498
ENSACAT00000005767	INPP5A	1.1583	5.71226	29.4731	5.99e-06	0.000387896	5.2224
ENSACAT00000009463	FBLN5	-2.19032	3.7502	29.3786	6.15e-06	0.000395877	5.21147
ENSACAT00000000530		-1.07849	6.21819	29.3556	6.18e-06	0.000396419	5.2088
ENSACAT00000005440	SDCBP	1.26857	5.81515	29.1852	6.47e-06	0.000412897	5.18905
ENSACAT00000016991		-1.00372	7.01177	29.1375	6.55e-06	0.000414274	5.18351
ENSACAT00000011073	SLC6A15	-1.51076	3.85348	29.1418	6.55e-06	0.000414274	5.184
ENSACAT00000015294		-0.989378	6.82579	29.008	6.79e-06	0.000425804	5.16844
ENSACAT00000029164	VSIG10	1.57737	5.43885	29.0002	6.8e-06	0.000425804	5.16753
ENSACAT00000010225		1.32728	5.84367	28.9491	6.89e-06	0.00042968	5.16158
ENSACAT00000015009		-1.53389	6.52886	28.9143	6.96e-06	0.000431721	5.15751
ENSACAT00000011700	CD226	-1.54903	3.46067	28.8276	7.12e-06	0.000439877	5.14739
ENSACAT00000001139		-1.03273	7.62047	28.7448	7.28e-06	0.00044773	5.13771
ENSACAT00000015787	RBM20	-1.38574	6.99917	28.652	7.47e-06	0.000456997	5.12684
ENSACAT00000009123		-1.56884	5.77147	28.4476	7.89e-06	0.000479144	5.10284
ENSACAT00000029184		-1.6304	4.88185	28.442	7.9e-06	0.000479144	5.10218
ENSACAT00000028183	MBD6	-1.28415	4.91124	28.4104	7.97e-06	0.000479144	5.09846
ENSACAT00000001612	MRPL3	1.12096	5.08247	28.4152	7.96e-06	0.000479144	5.09903
ENSACAT00000014658		-1.29966	5.63342	28.3735	8.05e-06	0.000481811	5.09412
ENSACAT00000014745	DLX5	-0.863494	5.45239	28.3531	8.1e-06	0.000482334	5.09172
ENSACAT00000005987	CHD7	-1.16933	5.00928	28.2735	8.27e-06	0.000490706	5.08233
ENSACAT00000001024	JAM3	-1.1235	5.15749	28.2192	8.4e-06	0.000495815	5.07592
ENSACAT00000012354		-1.38908	3.97588	28.0983	8.68e-06	0.000509612	5.06162
ENSACAT00000001307		1.69701	7.9091	28.1381	8.72e-06	0.000509612	5.05954
ENSACAT00000003248	BRD3	-1.25429	6.37475	28.0704	8.74e-06	0.000509612	5.05832
ENSACAT00000017646		-1.23882	6.84875	27.8809	9.21e-06	0.000531858	5.03584
ENSACAT00000029985		-1.69309	3.9354	27.8675	9.24e-06	0.000531858	5.03425
ENSACAT00000005116		1.4605	6.64025	27.8668	9.24e-06	0.000531858	5.03416
ENSACAT00000030864		-1.74679	10.3178	27.8757	9.31e-06	0.000533503	5.03097
ENSACAT00000003149	NHEJ1	1.56706	3.64534	27.8089	9.39e-06	0.000535783	5.02727
ENSACAT00000016603		3.31619	5.40604	31.8014	9.47e-06	0.000537724	5.02387
ENSACAT00000016202		1.76624	3.87474	27.487	1.03e-05	0.00057556	4.98887
ENSACAT00000010446	ENOPH1	1.33977	5.06315	27.4906	1.02e-05	0.00057556	4.98929
ENSACAT00000012783	PPP3CA	-0.924208	6.26037	27.4893	1.03e-05	0.00057556	4.98915
ENSACAT00000004300		-1.37699	4.78862	27.4525	1.04e-05	0.000578648	4.98474
ENSACAT00000008302		1.28892	8.61235	27.4111	1.05e-05	0.000582876	4.97978
ENSACAT00000007929		1.3902	9.0641	27.3323	1.07e-05	0.000593256	4.97033
ENSACAT00000017632		1.08415	5.31581	27.2834	1.09e-05	0.000596809	4.96446
ENSACAT00000012872		-1.31415	4.66621	27.2753	1.09e-05	0.000596809	4.96348
ENSACAT00000014231		1.08263	5.30139	27.2564	1.09e-05	0.000596809	4.96122
ENSACAT00000003062	BYSL	1.29359	5.42544	27.2516	1.09e-05	0.000596809	4.96064
ENSACAT00000005783	MYT1L	-1.83648	4.20022	27.155	1.12e-05	0.000610525	4.94902
ENSACAT00000005531	RGS17	-2.03048	3.58802	27.1051	1.14e-05	0.000616549	4.94301
ENSACAT00000006925	FRRS1L	5.77769	9.32406	32.0542	1.16e-05	0.000623997	4.93605
ENSACAT00000024805		-1.37987	6.26246	26.9931	1.18e-05	0.000628685	4.9295
ENSACAT00000013170	SRA1	-2.29762	5.78503	29.0949	1.18e-05	0.000628685	4.92934
ENSACAT00000009201		1.24915	8.90507	26.9631	1.19e-05	0.000631213	4.92588
ENSACAT00000009529		1.36789	7.11549	26.9273	1.2e-05	0.000635025	4.92155
ENSACAT00000015701	FGG	1.2817	11.1747	26.8408	1.23e-05	0.000647958	4.91109
ENSACAT00000006626		-1.43574	4.44493	26.8055	1.24e-05	0.000651827	4.9068
ENSACAT00000003953		1.26284	5.03931	26.7827	1.25e-05	0.000653423	4.90405
ENSACAT00000013531		-1.64561	7.69105	26.8136	1.25e-05	0.000654869	4.9014
ENSACAT00000006685		-0.923294	6.84421	26.6918	1.28e-05	0.000660239	4.89301
ENSACAT00000028014		-1.35223	4.46901	26.6903	1.28e-05	0.000660239	4.89283
ENSACAT00000005253	MRPL27	1.51018	5.80337	26.699	1.28e-05	0.000660239	4.89389
ENSACAT00000012286		-1.31918	4.10864	26.646	1.3e-05	0.00066533	4.88746
ENSACAT00000027637		5.08029	10.9532	31.3446	1.3e-05	0.00066533	4.88618
ENSACAT00000013777		-0.972919	5.57757	26.6097	1.31e-05	0.000665366	4.88303
ENSACAT00000000207	SPA17	-1.68763	3.48021	26.6083	1.31e-05	0.000665366	4.88287
ENSACAT00000014302	METAP1	1.80582	5.16603	27.1152	1.32e-05	0.000665785	4.88096
ENSACAT00000010633	CD2BP2	0.919683	6.43064	26.4636	1.36e-05	0.000687725	4.86525
ENSACAT00000014209	PTPRO	-1.75001	3.20649	26.435	1.37e-05	0.000688119	4.86176
ENSACAT00000014468	RIMS3	-1.26596	4.84393	26.4398	1.37e-05	0.000688119	4.86234
ENSACAT00000003601		-2.13274	3.38212	26.3698	1.4e-05	0.000698242	4.8538
ENSACAT00000003465		-1.3301	7.92774	26.2653	1.44e-05	0.000706006	4.84103
ENSACAT00000006096	ACBD3	-1.02266	4.94646	26.2753	1.44e-05	0.000706006	4.84225
ENSACAT00000005321	KLHDC3	0.99203	7.21407	26.3091	1.42e-05	0.000706006	4.84639
ENSACAT00000004440	NAA38	1.69187	3.82687	26.279	1.44e-05	0.000706006	4.84271
ENSACAT00000001108	TGFB2	-1.46557	3.5393	26.2891	1.43e-05	0.000706006	4.84394
ENSACAT00000009292		2.34866	5.60694	28.2449	1.46e-05	0.000710052	4.83697
ENSACAT00000009148	DYRK1A	-0.955632	5.79273	26.1981	1.47e-05	0.000711757	4.8328
ENSACAT00000016115	RPL22L1	2.21078	2.86298	26.1981	1.47e-05	0.000711757	4.8328
ENSACAT00000005511		-0.920067	5.57802	26.1516	1.49e-05	0.000718563	4.8271
ENSACAT00000001976	CCDC93	-1.45114	6.9143	26.1174	1.5e-05	0.000722952	4.82291
ENSACAT00000008080		1.2903	7.37582	25.9934	1.56e-05	0.000743462	4.80767
ENSACAT00000023273	NUMA1	-1.08283	6.31995	26.0049	1.55e-05	0.000743462	4.80908
ENSACAT00000008065	NPAS2	-1.52741	3.50454	25.9392	1.58e-05	0.000752298	4.801
ENSACAT00000017099		2.79384	2.6126	25.9243	1.59e-05	0.000752821	4.79916
ENSACAT00000004636		2.02778	6.53655	27.1419	1.6e-05	0.000754901	4.79492
ENSACAT00000016323	CTCFL	-2.12733	5.50372	27.3912	1.6e-05	0.000754901	4.79618
ENSACAT00000011645	SF3B6	1.08939	4.22166	25.7587	1.66e-05	0.000780828	4.77874
ENSACAT00000014458		1.09261	7.14253	25.7218	1.68e-05	0.000786311	4.77419
ENSACAT00000014441	RPL7	1.06125	9.89677	25.6985	1.69e-05	0.000788805	4.77131
ENSACAT00000017905		-1.72624	6.44833	26.1425	1.72e-05	0.000798311	4.7646
ENSACAT00000013755	CTDSPL2	-1.26964	4.48613	25.5742	1.75e-05	0.000811639	4.75592
ENSACAT00000010299		1.36103	10.0651	25.5543	1.76e-05	0.000813487	4.75344
ENSACAT00000012059		1.45426	6.96052	25.5396	1.77e-05	0.000814117	4.75162
ENSACAT00000017371	AKAP8L	-1.06243	7.67802	25.5273	1.78e-05	0.000814193	4.7501
ENSACAT00000009975	MEF2A	5.41716	9.92095	29.9564	1.79e-05	0.000818923	4.74611
ENSACAT00000017584		-3.28822	1.39974	25.3771	1.86e-05	0.000839667	4.73143
ENSACAT00000007547		1.56537	4.02939	25.3674	1.86e-05	0.000839667	4.73022
ENSACAT00000015304		0.89795	6.10051	25.3607	1.86e-05	0.000839667	4.7294
ENSACAT00000002532		1.26905	4.62418	25.3805	1.85e-05	0.000839667	4.73186
ENSACAT00000004331		1.20004	6.51828	25.317	1.89e-05	0.000844576	4.72396
ENSACAT00000011877	DUSP6	-1.35044	4.39514	25.306	1.89e-05	0.000844576	4.72258
ENSACAT00000002980	THRA	1.08224	5.49743	25.3056	1.89e-05	0.000844576	4.72253
ENSACAT00000006483		-1.45045	4.06139	25.2722	1.91e-05	0.000847086	4.71837
ENSACAT00000004427	ISL1	-3.78287	1.20741	25.2819	1.91e-05	0.000847086	4.71958
ENSACAT00000030173		-1.90067	7.56998	25.996	1.98e-05	0.000872635	4.70311
ENSACAT00000011319	NEFL	-1.50392	6.00532	25.1655	1.98e-05	0.000872635	4.70262
ENSACAT00000007393		-1.08552	6.98403	25.1058	2.01e-05	0.00087991	4.6976
ENSACAT00000003069		1.28683	5.54091	25.0921	2.01e-05	0.000880274	4.69588
ENSACAT00000003906	DPM1	1.95488	3.35192	25.0818	2.02e-05	0.000880274	4.6946
ENSACAT00000016088		1.23441	7.29103	25.0394	2.05e-05	0.000885387	4.68928
ENSACAT00000007332	SEC23B	1.25462	4.5031	25.043	2.04e-05	0.000885387	4.68973
ENSACAT00000011453		1.86409	6.63678	25.8445	2.09e-05	0.000902792	4.67943
ENSACAT00000007838		5.73958	10.3688	29.1857	2.14e-05	0.000914886	4.67008
ENSACAT00000005230		-1.09604	9.86886	24.8816	2.14e-05	0.000914886	4.6695
ENSACAT00000006008	PPDPF	1.43413	10.0551	24.9005	2.13e-05	0.000914886	4.67187
ENSACAT00000015007		1.38683	7.05339	24.8302	2.17e-05	0.000925653	4.66304
ENSACAT00000004578		1.27427	9.03647	24.7897	2.2e-05	0.000933631	4.65794
ENSACAT00000018038		1.40847	5.64189	24.7622	2.22e-05	0.000938132	4.65448
ENSACAT00000012671		-1.2371	5.73631	24.7255	2.24e-05	0.000942244	4.64986
ENSACAT00000009065	NUDT1	1.92703	2.26813	24.7336	2.23e-05	0.000942244	4.65088
ENSACAT00000001537	TMBIM1	1.22949	6.04205	24.698	2.26e-05	0.000946841	4.64639
ENSACAT00000003242		-0.842657	7.16905	24.6705	2.28e-05	0.000951454	4.64293
ENSACAT00000015716		1.31798	9.01518	24.6465	2.29e-05	0.00095515	4.6399
ENSACAT00000004198		1.09358	10.2642	24.6355	2.3e-05	0.000955233	4.63852
ENSACAT00000013259		-1.07234	5.92081	24.5573	2.35e-05	0.000969116	4.62864
ENSACAT00000004048		1.30531	9.74	24.5539	2.35e-05	0.000969116	4.62821
ENSACAT00000029912		1.42702	4.59343	24.5719	2.34e-05	0.000969116	4.63048
ENSACAT00000005009		1.44437	7.4544	24.5437	2.36e-05	0.000969116	4.62692
ENSACAT00000003034		1.98742	2.71944	24.5247	2.37e-05	0.000971534	4.62452
ENSACAT00000009471	FAM98A	1.05322	5.29455	24.4232	2.45e-05	0.000994661	4.61167
ENSACAT00000017487	SH3BGRL2	-1.46874	5.38622	24.4329	2.44e-05	0.000994661	4.6129
ENSACAT00000011136		1.14588	9.79115	24.356	2.49e-05	0.0010113	4.60316
ENSACAT00000016215	SYT16	-1.75546	3.55217	24.3411	2.5e-05	0.00101266	4.60127
ENSACAT00000004868	MYEF2	-1.21158	6.77777	24.2809	2.55e-05	0.00102756	4.59362
ENSACAT00000012304	SPTBN1	-1.1978	7.50668	24.2331	2.58e-05	0.00103893	4.58754
ENSACAT00000001983		1.32363	6.15362	24.1991	2.61e-05	0.00104621	4.58322
ENSACAT00000002608	SDK1	4.8683	10.46	28.0887	2.66e-05	0.00106351	4.5748
ENSACAT00000017389	SLC17A7	-1.23715	4.26454	24.0972	2.69e-05	0.00107156	4.57024
ENSACAT00000008986		1.37793	7.8335	24.0821	2.7e-05	0.00107315	4.56831
ENSACAT00000024115	MPPED2	-1.55448	3.54474	23.9863	2.78e-05	0.00110056	4.55608
ENSACAT00000009682		1.17638	4.45363	23.9533	2.81e-05	0.00110802	4.55187
ENSACAT00000015318		-0.850867	5.41346	23.8855	2.86e-05	0.00112634	4.54319
ENSACAT00000004541	RPAP2	1.6675	6.00417	24.3919	2.87e-05	0.00112634	4.54221
ENSACAT00000015226		1.251	9.92486	23.8559	2.89e-05	0.00112707	4.5394
ENSACAT00000001250	PNO1	1.79863	5.352	24.623	2.88e-05	0.00112707	4.54018
ENSACAT00000008797		4.81428	11.5493	27.6625	2.92e-05	0.00113701	4.53433
ENSACAT00000011836	GRIA4	-1.21066	4.28246	23.8057	2.93e-05	0.0011373	4.53297
ENSACAT00000026766		-1.88332	2.70806	23.7873	2.95e-05	0.00114021	4.53061
ENSACAT00000030233		-1.68314	4.069	23.7754	2.96e-05	0.00114095	4.52908
ENSACAT00000014798	PRPF8	-1.13484	7.0858	23.7622	2.97e-05	0.00114215	4.52738
ENSACAT00000011971		0.91562	6.00802	23.6861	3.04e-05	0.00116148	4.51762
ENSACAT00000017685	MLLT3	-0.996962	4.74988	23.6887	3.03e-05	0.00116148	4.51795
ENSACAT00000015013		-1.55456	3.97431	23.6561	3.06e-05	0.00116522	4.51376
ENSACAT00000007774	OXNAD1	1.90379	2.39772	23.6581	3.06e-05	0.00116522	4.51401
ENSACAT00000030397		-1.25466	4.96227	23.5892	3.12e-05	0.0011852	4.50515
ENSACAT00000002582	CCDC81	-1.21819	4.09233	23.5324	3.18e-05	0.00120195	4.49784
ENSACAT00000015717	MECOM	-1.37853	4.17042	23.3658	3.34e-05	0.00125945	4.47632
ENSACAT00000000151	CABLES1	-1.12231	5.66596	23.3013	3.4e-05	0.00128033	4.46797
ENSACAT00000009316		1.15925	4.98108	23.29	3.42e-05	0.00128108	4.4665
ENSACAT00000014207		1.21088	8.42537	23.2632	3.44e-05	0.00128777	4.46303
ENSACAT00000012003	RPL24	1.19491	9.18938	23.2504	3.46e-05	0.00128911	4.46138
ENSACAT00000002055		-1.03793	5.7814	23.1854	3.52e-05	0.00131076	4.45294
ENSACAT00000010316		0.999957	6.36653	23.1625	3.55e-05	0.00131611	4.44998
ENSACAT00000010539		-1.70475	8.35784	23.5157	3.57e-05	0.00132099	4.44717
ENSACAT00000007831		-1.35764	3.89065	23.0984	3.62e-05	0.00133072	4.44165
ENSACAT00000009258	FLT3	-1.23094	4.77064	23.089	3.63e-05	0.00133072	4.44042
ENSACAT00000012627	NR1H2	1.11685	6.18162	23.0969	3.62e-05	0.00133072	4.44145
ENSACAT00000008190		-3.65964	1.62006	23.0544	3.66e-05	0.00134091	4.43593
ENSACAT00000015000		1.07301	9.30145	22.9924	3.73e-05	0.00136237	4.42785
ENSACAT00000015414		-1.41935	9.4788	22.9144	3.82e-05	0.00138757	4.41768
ENSACAT00000016364		-1.65907	3.82808	22.9134	3.82e-05	0.00138757	4.41755
ENSACAT00000000037		-1.03357	6.06897	22.8868	3.85e-05	0.00138909	4.41407
ENSACAT00000015499		-0.921015	5.10713	22.883	3.86e-05	0.00138909	4.41357
ENSACAT00000009687	DBNDD1	-2.22353	2.44967	22.8963	3.84e-05	0.00138909	4.41532
ENSACAT00000029198		-1.59981	2.85432	22.8379	3.91e-05	0.00140429	4.40769
ENSACAT00000013906		2.23502	3.70434	23.2359	3.92e-05	0.0014047	4.4064
ENSACAT00000029457		1.27101	12.2636	22.81	3.94e-05	0.0014049	4.40404
ENSACAT00000010646	MCRIP1	-1.27799	6.52431	22.8115	3.94e-05	0.0014049	4.40423
ENSACAT00000014775		1.17282	9.20209	22.778	3.98e-05	0.00140731	4.39986
ENSACAT00000001534	MRPL14	1.44545	4.13053	22.7823	3.98e-05	0.00140731	4.40042
ENSACAT00000017140	RPL13	1.23913	10.7735	22.7818	3.98e-05	0.00140731	4.40035
ENSACAT00000004237		-1.27864	5.66655	22.7513	4.01e-05	0.00141499	4.39636
ENSACAT00000004415	CHD3	-0.989851	6.0815	22.7214	4.05e-05	0.00141795	4.39244
ENSACAT00000012616	MICAL3	-1.04073	5.7976	22.7184	4.05e-05	0.00141795	4.39205
ENSACAT00000014782	POLR2A	-1.04562	7.20577	22.7319	4.04e-05	0.00141795	4.39382
ENSACAT00000012190	KCNIP2	-1.21194	4.70054	22.7072	4.07e-05	0.00141908	4.39058
ENSACAT00000005473	SAP30	1.36252	6.76209	22.6804	4.1e-05	0.00142691	4.38707
ENSACAT00000030357		-2.85556	2.22454	22.6711	4.11e-05	0.00142724	4.38585
ENSACAT00000015996	FAM210B	1.2709	4.65966	22.6537	4.13e-05	0.00143104	4.38357
ENSACAT00000010739		1.29009	6.05589	22.6433	4.15e-05	0.00143187	4.3822
ENSACAT00000006363	COL2A1	-2.49814	2.01217	22.6242	4.17e-05	0.00143649	4.3797
ENSACAT00000005971	ERC2	-1.99146	2.33806	22.5896	4.22e-05	0.00144438	4.37516
ENSACAT00000015564	SLC6A5	-2.40132	5.29162	24.6333	4.22e-05	0.00144438	4.3751
ENSACAT00000002477	MYBL2	-1.40819	4.62722	22.5507	4.27e-05	0.0014576	4.37004
ENSACAT00000030317		2.57699	2.09604	22.5322	4.29e-05	0.00146205	4.36762
ENSACAT00000002343		1.36686	4.98874	22.4471	4.4e-05	0.00148893	4.35642
ENSACAT00000015844	BBIP1	1.81334	2.30692	22.4511	4.4e-05	0.00148893	4.35695
ENSACAT00000015865	TRIM23	2.32373	3.25218	22.6746	4.38e-05	0.00148893	4.35835
ENSACAT00000029979		-0.890937	5.07055	22.4164	4.44e-05	0.00149913	4.35236
ENSACAT00000006528	MTX2	1.32231	4.28268	22.3738	4.5e-05	0.00151481	4.34676
ENSACAT00000016612		1.15902	11.2995	22.3065	4.59e-05	0.00154227	4.33787
ENSACAT00000012380	KLHL35	-1.17825	3.25055	22.2506	4.67e-05	0.00156486	4.33047
ENSACAT00000015736		1.24063	9.93901	22.2241	4.71e-05	0.00156972	4.32697
ENSACAT00000012789	CD302	1.4381	3.19645	22.2245	4.71e-05	0.00156972	4.32703
ENSACAT00000012191		-1.54117	4.62564	22.1599	4.8e-05	0.0015968	4.31847
ENSACAT00000027541		1.29453	4.94024	22.115	4.87e-05	0.00161055	4.31252
ENSACAT00000005079		1.99323	7.06496	23.2445	4.88e-05	0.00161055	4.31128
ENSACAT00000008538	CALM3	-1.0013	6.72947	22.1183	4.86e-05	0.00161055	4.31296
ENSACAT00000015213	SMIM8	1.47295	3.62609	22.0996	4.89e-05	0.00161055	4.31048
ENSACAT00000000510		-1.7547	3.63077	22.0683	4.94e-05	0.00162115	4.30632
ENSACAT00000011989	CACNA2D3	-1.14396	5.33619	22.0622	4.95e-05	0.00162115	4.30551
ENSACAT00000005287	RPS26	1.11512	9.67347	22.0517	4.96e-05	0.00162238	4.30412
ENSACAT00000008931		1.03401	8.33991	22.0289	5e-05	0.0016298	4.30109
ENSACAT00000009926	MYOZ1	-1.82589	3.10575	22.0174	5.02e-05	0.00163158	4.29956
ENSACAT00000000803		-1.54187	5.82045	22.2933	5.05e-05	0.00163206	4.29703
ENSACAT00000011211	ACADM	1.00731	6.71196	21.9928	5.05e-05	0.00163206	4.2963
ENSACAT00000006247	RAB39A	-0.874138	5.59938	21.998	5.05e-05	0.00163206	4.29699
ENSACAT00000007355	MRPL45	1.04541	4.92602	21.9822	5.07e-05	0.00163347	4.29489
ENSACAT00000012584		-1.10808	4.22903	21.9599	5.11e-05	0.00164075	4.29192
ENSACAT00000010504		1.05967	10.3081	21.9169	5.17e-05	0.00165458	4.2862
ENSACAT00000001828	AAMDC	1.49892	4.38363	21.9239	5.16e-05	0.00165458	4.28713
ENSACAT00000022725		1.41318	7.71548	21.8614	5.26e-05	0.00167902	4.27881
ENSACAT00000006208		1.07546	6.27862	21.8511	5.28e-05	0.00168034	4.27744
ENSACAT00000008052	KCNG4	-1.67637	3.23954	21.7959	5.37e-05	0.00170505	4.27007
ENSACAT00000000966		-0.960194	4.97087	21.7846	5.39e-05	0.00170696	4.26856
ENSACAT00000007852		1.7207	4.65912	22.0716	5.43e-05	0.00171482	4.26555
ENSACAT00000010627		-0.979608	5.97185	21.72	5.5e-05	0.00171698	4.25993
ENSACAT00000009470		-2.7127	2.72268	21.91	5.47e-05	0.00171698	4.26163
ENSACAT00000015018		1.2116	10.4252	21.7202	5.5e-05	0.00171698	4.25996
ENSACAT00000013784	CAPRIN1	1.11482	6.43512	21.7348	5.47e-05	0.00171698	4.26191
ENSACAT00000017101	TGFB3	-1.33252	3.43751	21.7474	5.45e-05	0.00171698	4.26359
ENSACAT00000030523	EEF1D	2.01981	4.95836	22.7783	5.54e-05	0.00171949	4.25629
ENSACAT00000013432	NDFIP1	0.902768	5.3443	21.7035	5.52e-05	0.00171949	4.25772
ENSACAT00000003888	TRMT1	0.975556	5.28316	21.6965	5.54e-05	0.00171949	4.25679
ENSACAT00000022665		-1.15224	5.45166	21.6593	5.6e-05	0.00173112	4.25181
ENSACAT00000016082		-0.965368	5.65338	21.6559	5.61e-05	0.00173112	4.25136
ENSACAT00000013817		-1.90678	10.4829	22.3781	5.66e-05	0.00174386	4.24718
ENSACAT00000016368		-1.18761	5.37743	21.6033	5.7e-05	0.00175142	4.24431
ENSACAT00000010645	CCDC14	-1.1977	6.16292	21.5459	5.8e-05	0.00177866	4.23662
ENSACAT00000013201	LDLRAD4	1.98754	6.18712	22.7739	5.88e-05	0.00180032	4.23037
ENSACAT00000007155		-1.03448	5.15267	21.461	5.95e-05	0.0018123	4.22522
ENSACAT00000010651		1.77872	6.34085	22.2669	5.96e-05	0.0018123	4.2246
ENSACAT00000014469	lrrc51	2.53214	2.25835	21.456	5.96e-05	0.0018123	4.22454
ENSACAT00000013404		1.48314	4.74251	21.4175	6.03e-05	0.00181757	4.21937
ENSACAT00000003756	LOX	3.13684	4.27277	23.8892	6e-05	0.00181757	4.22174
ENSACAT00000012426	NUCKS1	-0.98617	4.95074	21.4298	6.01e-05	0.00181757	4.22102
ENSACAT00000000771	OIT3	-1.06685	6.59639	21.4245	6.02e-05	0.00181757	4.22031
ENSACAT00000012829		1.60472	7.13891	21.7604	6.07e-05	0.00182104	4.21661
ENSACAT00000017649		1.15925	10.8173	21.4017	6.06e-05	0.00182104	4.21724
ENSACAT00000017879		-1.74639	3.06842	21.3854	6.09e-05	0.00182351	4.21505
ENSACAT00000004021	EPB41L5	1.15048	4.91912	21.3727	6.12e-05	0.00182669	4.21333
ENSACAT00000005839	USH1G	-1.32241	3.47871	21.3473	6.17e-05	0.00183702	4.20992
ENSACAT00000008284		-2.18685	2.6562	21.2998	6.26e-05	0.00186022	4.20351
ENSACAT00000025300	SMIM29	1.3055	3.82454	21.2782	6.3e-05	0.00186858	4.20061
ENSACAT00000000950		1.3938	5.1601	21.2621	6.33e-05	0.00187384	4.19843
ENSACAT00000004538	KDM6B	-1.35433	5.27589	21.2414	6.37e-05	0.00188182	4.19563
ENSACAT00000012562	IMPDH2	1.63366	9.88326	21.4647	6.42e-05	0.00189025	4.19274
ENSACAT00000030587		1.39254	3.94079	21.201	6.45e-05	0.00189724	4.19019
ENSACAT00000021055	DNAJC21	2.03436	5.1836	22.3622	6.57e-05	0.00192761	4.18234
ENSACAT00000010598		-0.87808	5.14641	21.1075	6.64e-05	0.00193944	4.17753
ENSACAT00000002632		-1.115	5.58924	21.1025	6.65e-05	0.00193944	4.17686
ENSACAT00000001254	C1D	2.19654	2.34287	21.1025	6.65e-05	0.00193944	4.17686
ENSACAT00000009932	FASN	-2.69197	6.6008	23.4411	6.7e-05	0.00194849	4.17389
ENSACAT00000011804		1.27941	5.54983	21.0718	6.72e-05	0.00194965	4.1727
ENSACAT00000008180		1.14714	6.84084	21.0624	6.74e-05	0.00195064	4.17143
ENSACAT00000023102	NDUFB1	1.25545	4.58368	21.0564	6.75e-05	0.00195064	4.17061
ENSACAT00000005689		5.00598	8.07026	24.1592	6.84e-05	0.00197152	4.16506
ENSACAT00000015528		-1.25089	4.20332	20.996	6.88e-05	0.00197692	4.16242
ENSACAT00000010297	RUFY2	-1.29109	5.89651	20.993	6.89e-05	0.00197692	4.16201
ENSACAT00000008264		1.06875	6.10604	20.9611	6.96e-05	0.00199249	4.15768
ENSACAT00000009045	ZW10	1.12143	7.24006	20.9147	7.06e-05	0.00201729	4.15139
ENSACAT00000026873		5.00291	0.920625	20.956	7.15e-05	0.00203864	4.14589
ENSACAT00000012766		-1.51034	4.95973	20.9238	7.2e-05	0.00205052	4.14245
ENSACAT00000013632		1.55238	4.75081	20.9387	7.25e-05	0.00205135	4.13973
ENSACAT00000013358		1.59236	3.73261	20.8276	7.25e-05	0.00205135	4.13953
ENSACAT00000003922	EIF3G	1.13432	7.78903	20.8398	7.22e-05	0.00205135	4.1412
ENSACAT00000017512	C10orf88	2.11485	2.88228	20.814	7.28e-05	0.0020558	4.13767
ENSACAT00000006519	SLC7A2	-1.35589	6.09887	20.7609	7.41e-05	0.00208596	4.13044
ENSACAT00000011457	FBRS	-0.908471	6.29701	20.7004	7.55e-05	0.00210836	4.12218
ENSACAT00000001595	LUC7L3	-1.21159	6.94855	20.7058	7.53e-05	0.00210836	4.12293
ENSACAT00000008586	PPA2	1.18474	5.50838	20.7108	7.52e-05	0.00210836	4.12361
ENSACAT00000005045	SDSL	-1.01469	5.99287	20.711	7.52e-05	0.00210836	4.12364
ENSACAT00000003589	CFAP36	1.22896	3.9312	20.6727	7.61e-05	0.00211131	4.11841
ENSACAT00000016876	EIF2B2	1.64131	5.77698	21.2569	7.61e-05	0.00211131	4.11835
ENSACAT00000014140	RAP1GDS1	-1.0709	4.78845	20.6696	7.62e-05	0.00211131	4.11799
ENSACAT00000003769	SRFBP1	1.33417	4.00085	20.6708	7.62e-05	0.00211131	4.11815
ENSACAT00000017500	IAPP	-1.75234	2.41432	20.6496	7.67e-05	0.0021203	4.11525
ENSACAT00000008635		1.2599	5.3088	20.5924	7.81e-05	0.00215439	4.10743
ENSACAT00000016203		1.47931	7.28689	20.7018	7.84e-05	0.00215997	4.10542
ENSACAT00000008587		-1.35139	3.94121	20.5609	7.89e-05	0.00216705	4.10311
ENSACAT00000008751	KIF2A	-1.37351	3.29974	20.5362	7.95e-05	0.00217952	4.09973
ENSACAT00000001030	DNAJB12	0.989346	5.68141	20.5249	7.98e-05	0.00218097	4.09818
ENSACAT00000029850	MKLN1	3.03957	1.80319	20.5148	8e-05	0.00218097	4.0968
ENSACAT00000017790	SYT7	2.03582	3.62888	20.8563	7.99e-05	0.00218097	4.09742
ENSACAT00000029741		-1.34174	6.59484	20.4047	8.29e-05	0.00224941	4.0817
ENSACAT00000011243		-1.37892	4.77843	20.4042	8.29e-05	0.00224941	4.08162
ENSACAT00000002336	NUDT7	1.87408	4.89494	21.1851	8.45e-05	0.00228956	4.07306
ENSACAT00000010244	SLC7A6OS	1.51962	4.66195	20.3713	8.5e-05	0.0022991	4.07039
ENSACAT00000000850		1.46064	4.04387	20.2826	8.61e-05	0.00232203	4.0649
ENSACAT00000017696	FADS2	-1.21895	5.90132	20.2786	8.62e-05	0.00232203	4.06434
ENSACAT00000003650		1.43052	7.20822	20.327	8.68e-05	0.00233398	4.06124
ENSACAT00000022602		-1.17123	4.21408	20.1934	8.86e-05	0.00237612	4.0526
ENSACAT00000002296		-1.44664	5.38654	20.3466	8.88e-05	0.00237623	4.05172
ENSACAT00000025770		-0.974025	6.03709	20.1737	8.92e-05	0.00238158	4.04988
ENSACAT00000007243		-0.796226	7.46291	20.1427	9e-05	0.00239996	4.0456
ENSACAT00000017340	MEAF6	-0.872915	8.0087	20.1371	9.02e-05	0.00239996	4.04482
ENSACAT00000006868		1.39251	3.38772	20.0744	9.2e-05	0.00244355	4.03615
ENSACAT00000010003		1.08397	8.27117	20.0503	9.27e-05	0.0024575	4.03282
ENSACAT00000012581		1.35554	4.79142	20.0286	9.34e-05	0.00246485	4.02981
ENSACAT00000009882	OSBP2	-0.992004	5.66052	20.0311	9.33e-05	0.00246485	4.03016
ENSACAT00000009587	CHST2	-1.83997	3.13952	19.8756	9.8e-05	0.00258323	4.00859
ENSACAT00000013422	STMN2	-1.04201	6.03009	19.8191	9.98e-05	0.00262522	4.00074
ENSACAT00000002633	RPL35A	1.36811	9.36627	19.8093	0.000100145	0.00262837	3.99937
ENSACAT00000003228		-2.59743	3.26163	20.4851	0.000102915	0.00269581	3.98752
ENSACAT00000004125		1.2114	7.26531	19.7139	0.000103256	0.0026995	3.98608
ENSACAT00000008907		-1.22995	5.95287	19.6359	0.000105878	0.00276267	3.97519
ENSACAT00000013323	CLSTN1	-1.41689	4.34272	19.6134	0.000106646	0.00277733	3.97206
ENSACAT00000027035		1.80205	2.65233	19.5682	0.00010821	0.00281261	3.96573
ENSACAT00000007297	LIAS	0.814921	4.73225	19.559	0.000108531	0.00281554	3.96445
ENSACAT00000003593		-1.50918	3.71139	19.5468	0.000108958	0.00281949	3.96274
ENSACAT00000010361		-0.881457	6.56072	19.5367	0.000109312	0.00281949	3.96133
ENSACAT00000014973	GAP43	-1.0489	6.3753	19.5424	0.000109112	0.00281949	3.96213
ENSACAT00000025255	KIF25	-2.43416	2.48567	19.4982	0.00011068	0.00284931	3.95593
ENSACAT00000014789	COP1	1.1252	4.65302	19.4272	0.000113242	0.00290973	3.94599
ENSACAT00000003771	TMEM91	-1.33725	4.52462	19.4077	0.00011396	0.00292258	3.94325
ENSACAT00000000054		-1.00041	4.72743	19.387	0.000114725	0.00293662	3.94034
ENSACAT00000009226		-0.787864	7.05141	19.3639	0.000115586	0.00294886	3.9371
ENSACAT00000011335	MRPS9	1.26004	4.27439	19.3624	0.000115642	0.00294886	3.93689
ENSACAT00000003056		-1.16732	5.15293	19.3465	0.000116238	0.00295412	3.93465
ENSACAT00000017195	SYT5	-1.46949	3.38643	19.3452	0.000116287	0.00295412	3.93447
ENSACAT00000017287	OSBPL6	-1.42748	5.23878	19.431	0.000117063	0.00296825	3.93158
ENSACAT00000006350		-0.967906	10.8781	19.2993	0.000118027	0.00298705	3.92802
ENSACAT00000006026		-1.13152	6.69569	19.2829	0.000118658	0.00299739	3.9257
ENSACAT00000004802	PER1	-1.01138	7.52475	19.249	0.000119969	0.00302484	3.92093
ENSACAT00000030727		1.75686	5.79361	20.0186	0.000121693	0.00306258	3.91473
ENSACAT00000003872		-1.10252	4.24347	19.1988	0.000121939	0.00306304	3.91386
ENSACAT00000017176	COX5A	0.98091	6.77035	19.1847	0.000122496	0.0030656	3.91188
ENSACAT00000017280	RSPO1	-1.55632	2.95632	19.1852	0.000122479	0.0030656	3.91194
ENSACAT00000005982	NR2E1	-1.56912	3.89206	19.1054	0.000125695	0.0031398	3.90068
ENSACAT00000015390	EMC7	1.14959	4.75297	19.0979	0.000126005	0.00314172	3.89961
ENSACAT00000002555		1.14554	6.15804	19.0581	0.000127646	0.00317308	3.89399
ENSACAT00000016468		-2.00241	1.85538	19.056	0.000127734	0.00317308	3.89369
ENSACAT00000010192	CNGB3	-2.21787	2.64175	19.0421	0.000128314	0.00317578	3.89172
ENSACAT00000002747	SLC35F5	1.58171	3.58711	19.0468	0.000128117	0.00317578	3.89239
ENSACAT00000013665		-1.59062	6.49777	19.4914	0.000131429	0.00323502	3.88131
ENSACAT00000011589	LRRC43	-1.33999	4.06704	18.9709	0.000131328	0.00323502	3.88164
ENSACAT00000004525	PEMT	1.71206	3.07444	18.9738	0.000131204	0.00323502	3.88205
ENSACAT00000003057		1.22448	9.61354	18.9541	0.000132049	0.00324437	3.87926
ENSACAT00000008328	TMEM214	1.03242	8.12837	18.9357	0.000132845	0.00325798	3.87665
ENSACAT00000010357		-1.21302	6.38871	18.9202	0.000133519	0.00326855	3.87446
ENSACAT00000015987	MTDH	-1.04498	6.56108	18.9133	0.000133817	0.0032699	3.87349
ENSACAT00000012111	PDE6D	1.59121	2.53633	18.9049	0.000134186	0.00327297	3.87229
ENSACAT00000007314	KPNA4	1.18272	6.21735	18.85	0.000136619	0.00332628	3.86449
ENSACAT00000026473		-0.937216	5.29727	18.8308	0.000137479	0.00334119	3.86176
ENSACAT00000011446		1.04711	7.12435	18.7892	0.000139363	0.00338088	3.85585
ENSACAT00000004496		0.877105	6.25691	18.7715	0.000140174	0.00339442	3.85333
ENSACAT00000030248		1.12311	4.36877	18.7627	0.00014058	0.00339815	3.85208
ENSACAT00000009172	MLLT10	-0.863653	4.80644	18.7374	0.000141748	0.00342025	3.84848
ENSACAT00000003722		-0.793522	6.07659	18.7075	0.00014315	0.00344789	3.84421
ENSACAT00000016329	CANX	-1.60422	7.56809	19.1629	0.000144154	0.00346587	3.84117
ENSACAT00000015080		0.945291	4.9845	18.6571	0.000145538	0.00349292	3.83702
ENSACAT00000006500	UCP2	-1.29508	3.91723	18.6514	0.000145807	0.00349315	3.83622
ENSACAT00000017396	CLSPN	-1.96082	3.01987	18.6404	0.000146337	0.00349961	3.83465
ENSACAT00000006884		-2.59959	1.5977	18.6345	0.000146621	0.00350019	3.8338
ENSACAT00000001966		0.960039	8.52832	18.6108	0.000147768	0.00352132	3.83042
ENSACAT00000006482	NAPEPLD	1.83911	1.93687	18.5894	0.000148813	0.00353995	3.82736
ENSACAT00000007851		1.87028	2.99958	18.5642	0.00015005	0.0035631	3.82376
ENSACAT00000024796		2.03863	3.26866	18.6903	0.000151263	0.00358078	3.82027
ENSACAT00000002504		-1.02182	5.63638	18.5385	0.000151327	0.00358078	3.82008
ENSACAT00000010447	CCDC148	-1.19697	3.90693	18.5276	0.000151874	0.00358742	3.81852
ENSACAT00000027480		-1.02606	7.10901	18.5195	0.000152276	0.00359061	3.81737
ENSACAT00000007967		1.02733	10.6614	18.5122	0.000152646	0.00359305	3.81632
ENSACAT00000000932	ITM2A	0.865276	9.21858	18.5044	0.000153037	0.00359597	3.8152
ENSACAT00000002181		-1.22493	6.04085	18.4955	0.000153489	0.0036003	3.81392
ENSACAT00000005537	ASB8	1.15309	4.64912	18.4541	0.000155596	0.00364338	3.808
ENSACAT00000011670	SCML2	-1.27123	4.7625	18.4435	0.000156144	0.00364987	3.80647
ENSACAT00000016318		1.97233	2.24262	18.415	0.000157619	0.00367795	3.80239
ENSACAT00000030677		-1.17945	3.77992	18.3913	0.000158856	0.00370042	3.799
ENSACAT00000017922		-1.01262	4.28093	18.3335	0.000161925	0.00376434	3.79069
ENSACAT00000002809		-1.68192	7.25103	18.9501	0.00016216	0.00376434	3.79006
ENSACAT00000015049		-1.05074	6.31226	18.3183	0.000162741	0.00376974	3.7885
ENSACAT00000003763	ANGPTL6	-1.09964	4.55747	18.3114	0.000163113	0.00376974	3.78751
ENSACAT00000004233	CYB5R2	0.985087	6.30185	18.3092	0.000163232	0.00376974	3.78719
ENSACAT00000010736		-1.03947	4.66626	18.2965	0.000163919	0.00377912	3.78537
ENSACAT00000004221		-0.817392	6.04563	18.2665	0.000165558	0.00380427	3.78105
ENSACAT00000029477	OIT3	1.20149	4.68067	18.2662	0.000165575	0.00380427	3.78101
ENSACAT00000004180		-1.29534	4.74127	18.2581	0.000166018	0.00380795	3.77984
ENSACAT00000014794	SLC35B2	1.23653	3.79329	18.2504	0.000166443	0.00381121	3.77873
ENSACAT00000014021	KIAA0100	-0.937769	5.84678	18.2444	0.000166774	0.00381229	3.77787
ENSACAT00000002686	MYO7A	2.56938	1.50845	18.2306	0.000167541	0.00382329	3.77588
ENSACAT00000011969	SETDB1	-1.1986	4.63594	18.2255	0.000167823	0.00382329	3.77515
ENSACAT00000000930	NELFCD	-1.05596	4.12757	18.2131	0.000168516	0.0038326	3.77336
ENSACAT00000005802		-1.74006	2.9696	18.1931	0.000169639	0.00385162	3.77048
ENSACAT00000012808		1.74573	3.74624	18.2476	0.000170856	0.00387273	3.76737
ENSACAT00000011992		-0.755466	6.50844	18.1537	0.000171871	0.00388267	3.7648
ENSACAT00000001553	PKN2	-0.994669	4.33261	18.1539	0.000171859	0.00388267	3.76483
ENSACAT00000015703		0.954043	11.4405	18.1202	0.000173798	0.00391306	3.75996
ENSACAT00000003629	NFAT5	-1.03879	5.2327	18.1242	0.000173565	0.00391306	3.76054
ENSACAT00000008081		-1.1916	7.2194	18.1014	0.000174885	0.00393098	3.75725
ENSACAT00000009129		0.963797	7.94266	18.0375	0.000178648	0.00400886	3.748
ENSACAT00000010186	DCXR	1.11902	7.79783	18.0274	0.000179245	0.00401557	3.74655
ENSACAT00000006080	ZNF652	-0.903317	4.80412	17.9797	0.000182121	0.00407321	3.73964
ENSACAT00000000577		-0.899412	5.74277	17.9642	0.000183067	0.00408759	3.73739
ENSACAT00000017739		-2.60418	4.39875	19.5259	0.000184565	0.00411421	3.73385
ENSACAT00000013160		0.97493	7.05654	17.9194	0.000185823	0.00413541	3.7309
ENSACAT00000004430	FAM174A	1.54541	2.93764	17.8758	0.000188548	0.00418913	3.72458
ENSACAT00000003695	SLC35A3	1.2434	4.03076	17.8456	0.000190466	0.00422477	3.72018
ENSACAT00000012223		1.7148	4.53469	18.3018	0.000191179	0.00422726	3.71856
ENSACAT00000006861	PIEZO1	-1.14512	5.29037	17.834	0.000191206	0.00422726	3.7185
ENSACAT00000011914	NPM3	1.488	6.42915	18.208	0.000191537	0.00422763	3.71775
ENSACAT00000005524		1.04428	6.34394	17.8161	0.000192358	0.00423876	3.71589
ENSACAT00000003497	CYB5B	1.15729	6.47843	17.8112	0.000192671	0.00423876	3.71518
ENSACAT00000006971	GPR149	-1.5781	3.16306	17.7882	0.000194161	0.0042603	3.71184
ENSACAT00000025504	NALCN	-1.0034	4.73633	17.7863	0.000194283	0.0042603	3.71157
ENSACAT00000001339	SREBF1	-1.68876	5.86888	18.5071	0.00019513	0.0042665	3.70968
ENSACAT00000001359	SYT14	-1.61825	2.7809	17.7723	0.000195199	0.0042665	3.70952
ENSACAT00000008188		-1.28979	4.66591	17.7622	0.00019586	0.00426708	3.70805
ENSACAT00000008245	ZFHX3	-1.13007	6.33504	17.763	0.000195809	0.00426708	3.70817
ENSACAT00000022168		1.01463	7.04456	17.739	0.000197392	0.00429351	3.70467
ENSACAT00000006594		-0.79283	5.20085	17.729	0.000198052	0.00430092	3.70322
ENSACAT00000007896	ABHD3	1.04152	5.35541	17.7123	0.000199164	0.00431811	3.70079
ENSACAT00000024675		1.3852	10.2151	17.721	0.000200261	0.00432772	3.6984
ENSACAT00000004502		-0.77471	5.44594	17.6991	0.000200048	0.00432772	3.69887
ENSACAT00000028767	SPAG17	-1.68811	8.55131	18.2509	0.000200572	0.00432772	3.69773
ENSACAT00000000867		-0.97482	7.01531	17.674	0.000201742	0.00433846	3.6952
ENSACAT00000001692		-0.943984	6.6667	17.6635	0.000202458	0.00433846	3.69367
ENSACAT00000015332		-1.19777	10.8433	17.6613	0.000202603	0.00433846	3.69335
ENSACAT00000003112		0.983389	9.07001	17.6724	0.000201854	0.00433846	3.69496
ENSACAT00000029793	CKAP5	-0.999501	4.91048	17.6555	0.000203003	0.00433846	3.6925
ENSACAT00000010776	PRDM2	-0.749064	6.68372	17.6569	0.000202903	0.00433846	3.69271
ENSACAT00000011323		-1.80491	10.4309	18.3113	0.000203692	0.00433941	3.69103
ENSACAT00000013938	ITFG1	0.924638	5.65575	17.6458	0.00020366	0.00433941	3.69109
ENSACAT00000015562	PDGFRB	-1.22492	4.33075	17.6329	0.000204546	0.00435072	3.68921
ENSACAT00000017529		1.06384	9.74857	17.6055	0.000206441	0.00438411	3.6852
ENSACAT00000016482	CENPH	1.21476	3.42527	17.5919	0.000207388	0.00439727	3.68322
ENSACAT00000011666	PTPRN2	-1.09511	4.42998	17.5868	0.000207743	0.00439788	3.68247
ENSACAT00000022037	AGMO	-1.05055	5.09395	17.5787	0.000208316	0.00440308	3.68128
ENSACAT00000025747		-1.3627	5.51751	17.7056	0.000210371	0.00443954	3.67702
ENSACAT00000001025	GET4	0.875822	4.61026	17.5381	0.000211177	0.00444959	3.67535
ENSACAT00000015727		-1.0662	5.07336	17.4933	0.000214391	0.00451024	3.66879
ENSACAT00000001703	NDUFB3	1.02836	5.65418	17.4862	0.000214905	0.00451401	3.66775
ENSACAT00000001204		0.992653	8.8024	17.4778	0.000215515	0.00451978	3.66652
ENSACAT00000014347	PPP1R21	1.00446	5.21638	17.4626	0.000216629	0.00453606	3.66428
ENSACAT00000010673		1.92123	2.70614	17.4569	0.000217046	0.00453775	3.66345
ENSACAT00000002095	PRELP	-1.61562	3.29116	17.4321	0.000218867	0.00456873	3.65982
ENSACAT00000009697	MTFP1	2.06303	3.72681	17.9082	0.000219623	0.00457521	3.65832
ENSACAT00000003900	NDUFA6	1.14553	8.05141	17.4187	0.000219857	0.00457521	3.65786
ENSACAT00000008761		-0.922382	9.7054	17.3889	0.000222083	0.00460259	3.65348
ENSACAT00000002576	BRAP	-0.93842	6.42643	17.3949	0.000221639	0.00460259	3.65435
ENSACAT00000006680	PYCARD	0.968023	6.09939	17.3829	0.000222541	0.00460259	3.65259
ENSACAT00000013046	UBE4B	-1.00247	4.74013	17.3837	0.00022248	0.00460259	3.65271
ENSACAT00000006317	BTAF1	1.11282	3.75848	17.3539	0.000224728	0.0046407	3.64834
ENSACAT00000000623		-1.02644	5.03816	17.349	0.000225101	0.00464129	3.64762
ENSACAT00000009263	ADAM9	-0.829921	6.91483	17.3434	0.000225535	0.00464311	3.64679
ENSACAT00000017138		-0.990377	6.34897	17.3262	0.00022685	0.00465634	3.64426
ENSACAT00000003187		-0.818099	6.89691	17.3195	0.00022736	0.00465634	3.64329
ENSACAT00000015374		0.969382	9.52517	17.3246	0.000226969	0.00465634	3.64403
ENSACAT00000004562	CCDC28B	-0.810746	5.91438	17.3169	0.00022756	0.00465634	3.6429
ENSACAT00000005733		0.950839	5.94002	17.3082	0.000228234	0.00466305	3.64162
ENSACAT00000004054	GMPR2	1.36544	4.88008	17.3542	0.000228806	0.00466765	3.64053
ENSACAT00000002091		-1.16076	4.69741	17.2885	0.000229761	0.00468002	3.63872
ENSACAT00000030379		-1.11917	3.99974	17.2802	0.000230413	0.00468623	3.63749
ENSACAT00000008122	OSGEP	1.8189	3.83465	17.517	0.000231084	0.00469278	3.63623
ENSACAT00000030690		1.23953	3.54546	17.2567	0.000232253	0.00470942	3.63404
ENSACAT00000027902	SH2B1	-0.816594	5.86277	17.2471	0.000233009	0.00471765	3.63263
ENSACAT00000005324	SLC25A17	1.36905	3.92693	17.2327	0.000234148	0.0047336	3.63051
ENSACAT00000011816		1.43294	3.9974	17.1898	0.000237588	0.00478312	3.62417
ENSACAT00000011334		1.04408	9.83533	17.1888	0.000237664	0.00478312	3.62404
ENSACAT00000014176	PPP1R12A	-0.988374	5.37074	17.1967	0.00023703	0.00478312	3.6252
ENSACAT00000013016	PTGR1	-0.991021	5.90364	17.1699	0.000239199	0.00480684	3.62124
ENSACAT00000014538		1.57254	2.20629	17.1646	0.000239633	0.00480837	3.62045
ENSACAT00000002584		1.41269	5.52616	17.3899	0.000241414	0.00483329	3.61724
ENSACAT00000010641	PIP4P2	1.76368	3.22034	17.1406	0.000241593	0.00483329	3.61692
ENSACAT00000017461		1.03403	3.54457	17.1326	0.00024225	0.00483925	3.61574
ENSACAT00000011016	TKT	-1.11392	7.03517	17.1238	0.000242979	0.00484663	3.61443
ENSACAT00000013562	RPL27	1.12432	9.09466	17.0911	0.000245698	0.00489361	3.6096
ENSACAT00000013819	SPEN	-1.105	6.68775	17.0631	0.000248048	0.00493311	3.60546
ENSACAT00000012945	SCN4A	-1.0156	8.19095	17.0563	0.000248628	0.00493736	3.60445
ENSACAT00000030764		1.10987	6.71543	17.0124	0.000252372	0.00500349	3.59796
ENSACAT00000015973	PNN	-0.833607	7.67283	17.0086	0.000252702	0.00500349	3.59739
ENSACAT00000010276	ATP4A	-3.4824	1.09971	16.9923	0.000254112	0.00502403	3.59497
ENSACAT00000025763		-0.93508	8.32934	16.9845	0.000254783	0.0050299	3.59383
ENSACAT00000002480		-1.69739	2.94821	16.975	0.000255616	0.00503664	3.59241
ENSACAT00000013874	DVL1	-1.40159	4.46765	16.9802	0.000255872	0.00503664	3.59198
ENSACAT00000017483		1.10404	4.87363	16.9563	0.000257252	0.0050564	3.58964
ENSACAT00000015761	RPL18	0.920081	9.5814	16.941	0.000258601	0.00507552	3.58737
ENSACAT00000009654		-1.67839	3.25886	16.925	0.000260018	0.00509222	3.585
ENSACAT00000023393	BSN	-1.27855	3.24835	16.9228	0.000260209	0.00509222	3.58468
ENSACAT00000014224	L3MBTL3	-0.99533	4.25424	16.9166	0.00026076	0.00509561	3.58376
ENSACAT00000013071		0.916547	4.2218	16.8403	0.000267659	0.00520874	3.57242
ENSACAT00000006949		0.727863	6.4808	16.8355	0.000268097	0.00520874	3.57171
ENSACAT00000015369	IFT22	1.58306	2.84325	16.8404	0.000267653	0.00520874	3.57243
ENSACAT00000001730	PLXNB2	0.718455	5.92025	16.8363	0.000268027	0.00520874	3.57182
ENSACAT00000008496	NPNT	-1.75125	3.23303	16.8253	0.000269039	0.00521951	3.57019
ENSACAT00000013674		-1.0763	4.68093	16.7898	0.000272328	0.00527571	3.56491
ENSACAT00000015756	PHF21B	-1.2865	3.77654	16.7539	0.000275709	0.00533355	3.55955
ENSACAT00000001268		1.5564	3.21474	16.7348	0.000277518	0.00536083	3.55671
ENSACAT00000016724	EYA2	-0.923653	4.35638	16.7299	0.000277983	0.00536213	3.55598
ENSACAT00000016519		1.27896	3.58775	16.7034	0.000280523	0.00540338	3.55203
ENSACAT00000006813	RPRD1A	-1.37992	5.52597	16.9246	0.000280957	0.005404	3.55136
ENSACAT00000014734	NAV3	-1.68187	6.30611	17.382	0.000282652	0.00542886	3.54875
ENSACAT00000001559		-1.20272	4.01612	16.6626	0.000284488	0.00544856	3.54594
ENSACAT00000001142	OSCP1	1.25918	4.36274	16.6645	0.000284302	0.00544856	3.54622
ENSACAT00000008290	SEMA6A	-1.06686	4.21417	16.6458	0.000286137	0.00547236	3.54343
ENSACAT00000014191	PDIA4	-2.69597	7.93715	18.3141	0.000287769	0.00549577	3.54096
ENSACAT00000002550		3.33681	1.27856	16.6219	0.000288501	0.00550196	3.53985
ENSACAT00000005675	GARS1	0.814804	6.29835	16.5901	0.000291676	0.00555464	3.5351
ENSACAT00000003533		1.15034	7.45135	16.5839	0.000292299	0.00555863	3.53417
ENSACAT00000000044	RPS13	0.98424	9.0081	16.5731	0.000293391	0.00557153	3.53255
ENSACAT00000000420		-1.02718	5.77623	16.524	0.000298396	0.00565859	3.52521
ENSACAT00000016172	GLT8D2	-0.961752	4.61767	16.5117	0.000299668	0.00567472	3.52336
ENSACAT00000003558		-1.13733	9.01451	16.4957	0.000301328	0.00568231	3.52096
ENSACAT00000013780	MEGF9	-1.60781	6.48933	17.1057	0.000300725	0.00568231	3.52183
ENSACAT00000004780	RWDD3	1.69797	2.76035	16.4956	0.000301335	0.00568231	3.52095
ENSACAT00000029351	CARS1	1.1254	4.12387	16.4265	0.00030862	0.00581155	3.51058
ENSACAT00000014513	TCF12	-1.07038	4.2984	16.4062	0.000310786	0.00584417	3.50754
ENSACAT00000018046	MRPL15	1.17331	5.59166	16.3632	0.000315446	0.00592352	3.50107
ENSACAT00000008236	RBCK1	1.1772	5.8977	16.3589	0.000315919	0.00592413	3.50042
ENSACAT00000003951	WBP2NL	0.805398	4.70464	16.3405	0.000317935	0.00595365	3.49766
ENSACAT00000000756	GNAS	-0.815333	5.31053	16.3363	0.000318403	0.00595413	3.49702
ENSACAT00000006759		1.13458	7.30914	16.3306	0.000319032	0.00595763	3.49617
ENSACAT00000002586	EIF3M	0.929566	6.54505	16.3237	0.000319795	0.00596359	3.49513
ENSACAT00000002506		-1.59911	5.1726	16.8755	0.000320408	0.00596676	3.4943
ENSACAT00000007839	GALNT5	-1.38354	2.97523	16.312	0.000321095	0.00597131	3.49337
ENSACAT00000014891	COCH	-0.956239	4.92899	16.3019	0.000322221	0.00598398	3.49185
ENSACAT00000002977		0.899857	10.14	16.2896	0.000323604	0.00599312	3.48999
ENSACAT00000023782		-1.31646	5.07417	16.3551	0.000324049	0.00599312	3.48939
ENSACAT00000008570	PRTFDC1	-0.853898	4.20424	16.2885	0.000323721	0.00599312	3.48983
ENSACAT00000008074		1.20106	4.45143	16.2766	0.000325067	0.00600371	3.48803
ENSACAT00000015729	FGB	1.04269	11.8284	16.267	0.000326146	0.00600715	3.48659
ENSACAT00000016078	NDUFA3	0.894402	6.28686	16.2684	0.000325989	0.00600715	3.4868
ENSACAT00000004002		1.47991	6.85254	16.648	0.000327699	0.00601108	3.48453
ENSACAT00000016014		1.14109	10.0237	16.2551	0.000327494	0.00601108	3.4848
ENSACAT00000001482	FAM3B	1.5676	2.64425	16.2578	0.000327191	0.00601108	3.4852
ENSACAT00000002713		0.791464	5.85033	16.248	0.000328304	0.00601399	3.48372
ENSACAT00000016636	LMTK3	-0.971241	7.05007	16.2403	0.000329188	0.00602199	3.48256
ENSACAT00000003491	HEPH	-1.32949	4.62397	16.2238	0.000333552	0.00609354	3.47684
ENSACAT00000015155		0.864502	7.3226	16.1983	0.000334023	0.00609388	3.47622
ENSACAT00000004767		0.789622	5.65448	16.1918	0.000334775	0.00609934	3.47525
ENSACAT00000008468		0.965111	4.96103	16.1787	0.000336306	0.00611894	3.47327
ENSACAT00000026826		-1.05983	5.77379	16.1571	0.000338848	0.00615689	3.46999
ENSACAT00000015965		2.01518	2.85381	16.1854	0.00034143	0.00619544	3.4667
ENSACAT00000030611	EIF3K	1.0359	5.84887	16.0906	0.000346785	0.00627582	3.45994
ENSACAT00000000669	NTPCR	1.35546	3.61092	16.0905	0.000346792	0.00627582	3.45993
ENSACAT00000013807	SRSF11	-0.692751	7.73712	16.0866	0.000347267	0.00627597	3.45934
ENSACAT00000010078		1.01827	4.63562	16.048	0.000351968	0.00634394	3.4535
ENSACAT00000017202	DDX6	-0.934636	5.37199	16.0442	0.000352441	0.00634394	3.45291
ENSACAT00000008274	LRRC28	1.61541	3.52265	16.0519	0.000352124	0.00634394	3.4533
ENSACAT00000005735	CAMK1G	1.19444	4.08886	16.0367	0.000353369	0.00635215	3.45177
ENSACAT00000010209	DAB2	-0.710033	5.39052	16.029	0.000354319	0.00636073	3.45061
ENSACAT00000016432		-1.03743	5.44304	16.022	0.000355179	0.00636768	3.44955
ENSACAT00000007278	CEBPE	-3.11317	5.94732	17.8203	0.000356782	0.00638792	3.4476
ENSACAT00000007832		-2.25996	3.55712	16.6472	0.000358129	0.00640352	3.44596
ENSACAT00000000927	COX7C	0.987188	7.36812	15.9613	0.000362792	0.00647829	3.44034
ENSACAT00000007269		-1.92102	2.64486	15.9408	0.00036541	0.00650941	3.43722
ENSACAT00000011782		-1.15911	4.9295	15.94	0.000365501	0.00650941	3.43711
ENSACAT00000017351		0.972303	9.583	15.9254	0.000367383	0.00652047	3.43488
ENSACAT00000029215		1.15599	7.90841	15.9239	0.000367576	0.00652047	3.43465
ENSACAT00000002110	NCAPG	-2.19268	1.5362	15.9243	0.000367523	0.00652047	3.43472
ENSACAT00000016105	RTF2	1.1423	5.96687	15.9197	0.000368109	0.00652135	3.43402
ENSACAT00000011193		1.45476	4.88074	16.1797	0.000368609	0.00652151	3.43343
ENSACAT00000004987	ZMAT3	-1.17421	4.47234	15.9121	0.000369087	0.00652151	3.43287
ENSACAT00000007635		1.98159	2.59515	15.9058	0.000369904	0.00652737	3.43191
ENSACAT00000012458	HCFC1	-0.809284	6.23587	15.8822	0.000372979	0.00657303	3.42832
ENSACAT00000006917	ARF1	-0.916444	7.9361	15.8674	0.000374916	0.00659852	3.42607
ENSACAT00000029523	C18orf32	1.18227	4.89459	15.8482	0.000377443	0.00663432	3.42315
ENSACAT00000015705	LRRC71	-0.892324	4.79986	15.8392	0.000378635	0.0066466	3.42178
ENSACAT00000007100	SAMD5	-0.927604	5.18887	15.8159	0.000381742	0.00669241	3.41823
ENSACAT00000013354	GLB1L	1.36196	4.20816	15.807	0.000382941	0.00670471	3.41687
ENSACAT00000009613	BABAM2	1.03084	4.00867	15.7997	0.00038392	0.00671312	3.41576
ENSACAT00000002380		-1.11018	3.63398	15.7941	0.000384679	0.00671767	3.4149
ENSACAT00000011423	TYRP1	1.87708	2.09514	15.7848	0.000385936	0.00673089	3.41348
ENSACAT00000010305	EIF3E	0.815885	6.46105	15.7601	0.000389303	0.00678081	3.40971
ENSACAT00000003223	ACADS	0.742807	6.97706	15.7458	0.000391262	0.00680166	3.40753
ENSACAT00000002738	DISC1	-1.84888	1.90898	15.744	0.00039151	0.00680166	3.40726
ENSACAT00000004988	LAMA5	-0.98079	5.60113	15.7349	0.000392766	0.00680623	3.40587
ENSACAT00000016965	SLC35D3	-3.77629	3.63816	17.345	0.000392784	0.00680623	3.40585
ENSACAT00000024576		1.13415	3.96952	15.7306	0.000393353	0.00680733	3.40522
ENSACAT00000004473		-1.59583	2.59847	15.7181	0.000395092	0.00682471	3.4033
ENSACAT00000015334	POLR2F	1.08681	5.37706	15.7161	0.000395371	0.00682471	3.403
ENSACAT00000009091		-1.13717	4.46014	15.7099	0.000396236	0.00683088	3.40205
ENSACAT00000007708		-0.942453	4.98163	15.692	0.000398728	0.00685889	3.39932
ENSACAT00000012965	GRSF1	0.903175	5.98926	15.691	0.000398879	0.00685889	3.39916
ENSACAT00000028409		-1.11045	3.74321	15.6793	0.000400523	0.00687836	3.39737
ENSACAT00000013937	CENATAC	0.821534	6.15834	15.6725	0.00040148	0.00688602	3.39634
ENSACAT00000003453	NIP7	1.29309	4.70958	15.6697	0.000403879	0.00691836	3.39375
ENSACAT00000010390	SARS1	0.925921	6.47667	15.644	0.000405529	0.00693778	3.39198
ENSACAT00000004718		1.62206	5.49095	16.2425	0.000406468	0.00694503	3.39097
ENSACAT00000005301		3.27609	1.09155	15.6207	0.000408879	0.00697737	3.38841
ENSACAT00000017141	GADD45GIP1	0.972252	5.43115	15.6049	0.000411153	0.00700729	3.386
ENSACAT00000026347		1.53444	4.44226	15.8407	0.000413046	0.00701292	3.384
ENSACAT00000009970	DENND2B	-0.85918	5.0957	15.5928	0.000412919	0.00701292	3.38413
ENSACAT00000000780	PROS1	1.14262	6.32986	15.599	0.000412008	0.00701292	3.38509
ENSACAT00000000463		0.943318	8.28275	15.5833	0.0004143	0.00702536	3.38269
ENSACAT00000025858		-0.9405	4.66162	15.5478	0.000419531	0.00710293	3.37724
ENSACAT00000007341	STARD4	-3.53965	0.508558	15.5451	0.00041993	0.00710293	3.37682
ENSACAT00000004388		1.94293	1.84888	15.5377	0.000421024	0.00710359	3.37569
ENSACAT00000003476	ABCE1	0.901597	6.14313	15.5398	0.000420713	0.00710359	3.37601
ENSACAT00000030732		-1.04433	7.10536	15.5289	0.000422333	0.00711677	3.37434
ENSACAT00000029939		1.32228	3.40883	15.5172	0.00042408	0.00713726	3.37255
ENSACAT00000012989	MALL	-1.88147	3.77932	15.8714	0.000426606	0.00717081	3.36997
ENSACAT00000030076		1.11704	4.63427	15.4815	0.000429473	0.00721001	3.36706
ENSACAT00000030833	PRELID2	1.63057	2.20236	15.47	0.000431217	0.00723027	3.3653
ENSACAT00000004270		1.06438	6.50949	15.4558	0.000433403	0.00725787	3.36311
ENSACAT00000010889		0.81612	8.85225	15.4287	0.000437566	0.0073185	3.35896
ENSACAT00000027397		-1.40471	3.17493	15.3913	0.000443404	0.00740524	3.3532
ENSACAT00000006476	GPALPP1	1.39987	5.25949	15.671	0.000443853	0.00740524	3.35276
ENSACAT00000030704		-1.17305	4.08302	15.3681	0.000447068	0.00743343	3.34963
ENSACAT00000001852		-2.11155	4.66034	16.3931	0.000447198	0.00743343	3.3495
ENSACAT00000015177	CNTN3	-1.09552	3.95564	15.3692	0.000446906	0.00743343	3.34978
ENSACAT00000001479	LTN1	1.17875	4.02774	15.3627	0.000447931	0.00743642	3.34879
ENSACAT00000003100	GTPBP4	1.41904	7.94971	15.5993	0.000453041	0.007512	3.34386
ENSACAT00000021201		-1.9296	3.38383	15.5494	0.000454872	0.00752383	3.34211
ENSACAT00000003450	GRB7	-1.1821	5.05306	15.3212	0.000454574	0.00752383	3.3424
ENSACAT00000017234	PHLDB1	-1.19896	4.94246	15.2952	0.000458787	0.00757928	3.33839
ENSACAT00000012486		0.982773	6.58578	15.2779	0.000461627	0.00761685	3.33571
ENSACAT00000004817		2.70474	8.98833	16.7331	0.000466039	0.00768023	3.33158
ENSACAT00000006162		-1.20489	3.10717	15.2301	0.000469543	0.00772851	3.32833
ENSACAT00000022072	FYB1	-1.3535	4.04174	15.2084	0.000473187	0.00777899	3.32497
ENSACAT00000007039	GNPDA2	1.40811	2.91466	15.1639	0.000480734	0.00789341	3.3181
ENSACAT00000003818	CBLN2	-1.66141	7.26059	15.7512	0.000486203	0.00797348	3.31318
ENSACAT00000004632		-2.72996	2.17577	15.3536	0.000489104	0.00800924	3.3106
ENSACAT00000015057	ADAM10	-0.646188	6.37944	15.1129	0.000489573	0.00800924	3.31018
ENSACAT00000025476		-0.935924	4.34446	15.0854	0.000494396	0.00807834	3.30592
ENSACAT00000003790		0.772242	5.46475	15.0625	0.000498459	0.008125	3.30237
ENSACAT00000003115	MLEC	-1.47135	4.49776	15.2651	0.00049843	0.008125	3.3024
ENSACAT00000003378	PYROXD2	-0.899829	4.53098	15.0579	0.000499273	0.00812844	3.30166
ENSACAT00000017378	TACC2	0.961061	4.25705	15.0398	0.000502514	0.00817132	3.29885
ENSACAT00000025274		-1.6216	4.63637	15.4673	0.000504472	0.00819326	3.29716
ENSACAT00000007114	KCTD14	-1.53373	4.26399	15.1959	0.000508814	0.00825383	3.29344
ENSACAT00000004261	KIN	0.832009	6.89886	14.9895	0.000511654	0.00827994	3.29102
ENSACAT00000005389	SLC16A14	-2.61833	2.5413	15.3982	0.000511624	0.00827994	3.29105
ENSACAT00000021162		0.943685	7.46646	14.9802	0.000513352	0.00829745	3.28958
ENSACAT00000009247		1.65583	9.30884	15.4964	0.000516871	0.00834431	3.28662
ENSACAT00000007523		-1.31142	4.54015	14.9782	0.000518892	0.00836195	3.28492
ENSACAT00000011507		-1.12197	5.79862	14.9485	0.000519206	0.00836195	3.28466
ENSACAT00000016614		0.790126	5.28837	14.9206	0.000524429	0.00842729	3.28031
ENSACAT00000004130	AGFG1	1.01297	4.59824	14.9202	0.000524515	0.00842729	3.28024
ENSACAT00000015456		-3.93762	0.59858	14.9047	0.000527426	0.00846395	3.27784
ENSACAT00000030175		0.931267	4.49391	14.898	0.000528711	0.00847448	3.27678
ENSACAT00000017625	OAT	-1.40265	6.86254	15.2016	0.000533568	0.00854216	3.27281
ENSACAT00000001623	NATD1	1.56388	3.72536	14.9033	0.000535434	0.00856186	3.27129
ENSACAT00000008070	IGF2BP2	-1.07263	4.05394	14.844	0.000539051	0.00860947	3.26837
ENSACAT00000008984		1.20938	3.86652	14.8369	0.000540437	0.00861254	3.26725
ENSACAT00000012918		0.94904	5.48919	14.8364	0.000540523	0.00861254	3.26719
ENSACAT00000007526	RBP5	-1.43686	3.2193	14.8262	0.000542513	0.00863403	3.26559
ENSACAT00000030738		-0.967782	6.02958	14.7951	0.000548611	0.0087105	3.26074
ENSACAT00000011903	ABHD14B	0.882065	6.01758	14.7965	0.000548347	0.0087105	3.26094
ENSACAT00000022446		-1.0324	10.51	14.791	0.00054943	0.00871323	3.26009
ENSACAT00000007542		1.39763	4.17316	14.7958	0.000552064	0.00874469	3.25801
ENSACAT00000007356		0.984565	9.20972	14.7579	0.000556007	0.00879681	3.25492
ENSACAT00000004187	AGL	1.03909	4.43962	14.7239	0.000562869	0.00889491	3.24959
ENSACAT00000015381	MMP19	-0.860626	5.80387	14.6894	0.000569899	0.00899545	3.2442
ENSACAT00000000617		-0.829642	5.92804	14.6723	0.000573433	0.00904064	3.24152
ENSACAT00000029232		0.839062	4.90485	14.6362	0.000580958	0.00914614	3.23586
ENSACAT00000017092		-0.694745	6.86449	14.6335	0.000581528	0.00914614	3.23543
ENSACAT00000010767	MRPL12	0.996141	6.57884	14.6305	0.000582163	0.00914614	3.23496
ENSACAT00000003556		-1.40443	5.49363	14.9421	0.000587432	0.00920744	3.23104
ENSACAT00000027783		-1.07371	3.96643	14.6082	0.000586856	0.00920744	3.23147
ENSACAT00000015665		1.08568	4.66935	14.5907	0.000590578	0.00924598	3.22872
ENSACAT00000008899		1.41219	5.93327	14.9683	0.000591779	0.00925402	3.22784
ENSACAT00000016697	SEMA4D	1.36497	3.89761	14.5819	0.000592475	0.00925416	3.22733
ENSACAT00000025995		0.853683	4.6376	14.5768	0.000593573	0.00926056	3.22653
ENSACAT00000011035		0.882008	10.3395	14.5551	0.00059825	0.00930665	3.22312
ENSACAT00000015077		1.59879	1.91932	14.5548	0.000598304	0.00930665	3.22308
ENSACAT00000003774		-0.681496	6.24046	14.5534	0.0005986	0.00930665	3.22286
ENSACAT00000006975	PPIB	-1.33187	7.93549	14.7143	0.000601592	0.00934236	3.2207
ENSACAT00000018006		0.844928	9.45929	14.5231	0.000605214	0.00938779	3.21809
ENSACAT00000007922		-0.74557	5.6959	14.5055	0.000609081	0.00942606	3.21532
ENSACAT00000011149	EIF3H	0.987038	7.6727	14.5073	0.000608683	0.00942606	3.21561
ENSACAT00000028764		-1.51333	1.98004	14.4985	0.00061064	0.00943932	3.21422
ENSACAT00000030699	THRB	3.28011	0.636512	14.4952	0.000611365	0.0094397	3.2137
ENSACAT00000001776		2.49063	4.79103	15.7843	0.000612147	0.00944095	3.21314
ENSACAT00000007170		-2.4723	1.81116	14.4838	0.000613896	0.00945071	3.21191
ENSACAT00000023191		-0.851543	5.22882	14.4825	0.000614184	0.00945071	3.2117
ENSACAT00000002495		-2.69361	8.01388	15.8561	0.000617638	0.0094912	3.20927
ENSACAT00000015935		0.832495	9.48963	14.4613	0.00061893	0.0094912	3.20836
ENSACAT00000006964		0.811149	6.3216	14.4627	0.000618603	0.0094912	3.20859
ENSACAT00000005765		1.08174	6.60931	14.4532	0.000620756	0.00950837	3.20708
ENSACAT00000016609	APLP1	-1.30829	3.554	14.4467	0.000622203	0.0095197	3.20607
ENSACAT00000003724	CSRP1	1.26497	5.83394	14.6302	0.000623103	0.00952265	3.20544
ENSACAT00000008461	FAM135A	-1.15234	4.09872	14.4377	0.000624254	0.00952942	3.20464
ENSACAT00000013355	GC	0.845587	11.8101	14.429	0.000626219	0.0095486	3.20327
ENSACAT00000015201	ATP6V0E1	0.940403	5.77679	14.4233	0.00062752	0.00955761	3.20237
ENSACAT00000012910	TRPC6	4.32734	5.39105	15.9773	0.000630772	0.00959628	3.20013
ENSACAT00000026139	GTF3C3	-1.30785	3.7083	14.3763	0.00063833	0.00970032	3.19495
ENSACAT00000002659		-0.965935	4.40722	14.3596	0.000642206	0.0097482	3.19233
ENSACAT00000000569	D2HGDH	0.970314	6.10387	14.3454	0.00064555	0.00978794	3.19007
ENSACAT00000012936	IKBKB	0.800171	6.13133	14.3278	0.000649698	0.00983975	3.18729
ENSACAT00000007190	TIMM10	1.06619	5.37037	14.3218	0.000651106	0.00984999	3.18635
ENSACAT00000001622	TMEM120A	1.13528	4.48841	14.3017	0.000655884	0.00991114	3.18317
ENSACAT00000000099	ST3GAL4	0.818797	7.27783	14.292	0.000658211	0.00993515	3.18163
ENSACAT00000006471		1.36365	3.49823	14.2555	0.000667021	0.0100568	3.17586
ENSACAT00000016311	CDH4	-1.28698	3.21498	14.2341	0.00067225	0.0101244	3.17247
ENSACAT00000003584	NSMCE1	0.811505	5.06193	14.2303	0.00067318	0.010127	3.17187
ENSACAT00000024590		1.65886	2.90542	14.2265	0.000674121	0.0101299	3.17126
ENSACAT00000001602		0.85585	5.68844	14.2216	0.000675327	0.0101367	3.17049
ENSACAT00000015791		-1.54907	3.38228	14.2056	0.000679291	0.0101735	3.16794
ENSACAT00000010449		-0.608263	6.63952	14.2081	0.000678663	0.0101735	3.16835
ENSACAT00000016214		1.27015	2.93041	14.1982	0.000681122	0.0101896	3.16678
ENSACAT00000000798		-1.26563	3.33287	14.1773	0.000686355	0.0102565	3.16345
ENSACAT00000010830	APOB	1.166	3.65318	14.1701	0.000688169	0.0102643	3.16231
ENSACAT00000000163	PCSK9	-1.29363	4.66594	14.2237	0.000688401	0.0102643	3.16216
ENSACAT00000004441		-0.812559	4.80651	14.1602	0.000690654	0.0102865	3.16074
ENSACAT00000003192	RNF144B	-2.05822	5.61908	15.2402	0.000692785	0.0103068	3.1594
ENSACAT00000014439	TMEM132C	-0.928365	4.53024	14.1389	0.000696063	0.0103441	3.15735
ENSACAT00000012637	IRS4	-0.940042	4.39864	14.1171	0.000701621	0.0104152	3.1539
ENSACAT00000015098		-1.06708	4.64861	14.1079	0.000704	0.010439	3.15243
ENSACAT00000008448		-1.56744	2.56834	14.0981	0.000706509	0.0104647	3.15088
ENSACAT00000009876		-0.76989	7.59992	14.0751	0.00071251	0.0105318	3.14721
ENSACAT00000016610		0.73895	9.40861	14.0747	0.000712599	0.0105318	3.14715
ENSACAT00000023915		-1.74598	1.89172	14.0716	0.000713424	0.0105324	3.14665
ENSACAT00000029891		2.41641	4.28194	15.1157	0.000715052	0.0105449	3.14566
ENSACAT00000008656	TRPM2	2.9838	6.01765	15.499	0.000716152	0.0105495	3.14499
ENSACAT00000005601	NSMAF	1.23242	3.74254	14.0435	0.000720788	0.0106062	3.14219
ENSACAT00000011637	ARL1	1.04874	4.30414	14.0268	0.000725217	0.0106597	3.13953
ENSACAT00000014212		0.943041	4.6076	14.0223	0.000726426	0.0106659	3.13881
ENSACAT00000017130	COX14	1.3507	3.512	14.0171	0.000727814	0.0106746	3.13798
ENSACAT00000014823		-1.09613	4.58299	14.0138	0.000728693	0.0106754	3.13746
ENSACAT00000001195	FXN	2.04825	2.02423	14.011	0.000729451	0.0106754	3.137
ENSACAT00000016786		1.04877	7.16811	13.9831	0.00073695	0.0107682	3.13256
ENSACAT00000009424	MPC2	1.35168	6.62754	14.2783	0.000737396	0.0107682	3.1323
ENSACAT00000003291		0.956098	10.0913	13.9664	0.000741495	0.0108163	3.12989
ENSACAT00000003068	RPL6	0.831645	7.84709	13.9558	0.000744392	0.0108468	3.1282
ENSACAT00000004464		-1.54123	2.81365	13.9421	0.000748138	0.0108764	3.12602
ENSACAT00000028984		-1.61493	4.29184	14.3003	0.000748351	0.0108764	3.12589
ENSACAT00000007748		2.68401	1.97233	14.1716	0.000749651	0.0108764	3.12514
ENSACAT00000007508	C1R	0.806263	7.17417	13.9386	0.000749112	0.0108764	3.12545
ENSACAT00000001063		1.70304	2.30459	13.9313	0.000751115	0.0108859	3.12429
ENSACAT00000006902	KATNA1	1.04162	3.95929	13.9182	0.000754729	0.0109148	3.12221
ENSACAT00000009652	STYXL2	-1.57726	2.66433	13.92	0.00075423	0.0109148	3.1225
ENSACAT00000000751	ACAD11	-0.892347	7.42261	13.9152	0.000755588	0.0109155	3.12172
ENSACAT00000000931	BASP1	-0.95413	7.83554	13.9053	0.000758331	0.0109434	3.12014
ENSACAT00000012287		1.20677	3.74246	13.9016	0.000759375	0.0109467	3.11954
ENSACAT00000003026	NCKAP1	0.986827	5.96612	13.8939	0.000761514	0.0109658	3.11832
ENSACAT00000004013		-0.929209	8.60861	13.8662	0.000769321	0.0110664	3.11389
ENSACAT00000012136		-2.48161	8.91294	15.071	0.00077025	0.0110679	3.11337
ENSACAT00000013750		1.07323	3.5874	13.8531	0.000773047	0.0110963	3.11179
ENSACAT00000028988		-2.30813	1.20388	13.8266	0.000780645	0.0111815	3.10755
ENSACAT00000002711		1.15062	4.81673	13.8285	0.000780097	0.0111815	3.10785
ENSACAT00000018029	KCNH4	-1.63352	3.16119	13.8036	0.000787296	0.011264	3.10386
ENSACAT00000004282	UFC1	0.843333	6.1999	13.8009	0.000788075	0.011264	3.10343
ENSACAT00000014701	OTC	-0.806627	6.41334	13.7867	0.000792216	0.0112991	3.10116
ENSACAT00000009242	SWAP70	1.19496	3.37046	13.7895	0.000791385	0.0112991	3.10161
ENSACAT00000002767		1.7288	2.45771	13.7745	0.000795782	0.0113087	3.09921
ENSACAT00000015176		-1.66304	2.4008	13.7712	0.000796764	0.0113087	3.09867
ENSACAT00000013325		-1.00292	10.0903	13.7706	0.00079695	0.0113087	3.09857
ENSACAT00000008050		-1.21494	4.11223	13.7701	0.000797088	0.0113087	3.09849
ENSACAT00000014630	SLC29A4	-2.57527	1.3538	13.7763	0.00079526	0.0113087	3.09949
ENSACAT00000000332		-1.11716	4.98745	13.7657	0.000798388	0.0113153	3.09779
ENSACAT00000011253		-1.33989	7.87959	13.9851	0.000799969	0.0113207	3.09693
ENSACAT00000014097		-1.75335	1.60247	13.7587	0.000800455	0.0113207	3.09666
ENSACAT00000017182	MCMBP	1.0254	3.98032	13.7466	0.000804021	0.0113592	3.09473
ENSACAT00000001373		0.770585	6.49019	13.73	0.000808978	0.0114173	3.09206
ENSACAT00000016369		-0.64896	5.46117	13.6998	0.000818064	0.0115334	3.08721
ENSACAT00000015711	KIAA0930	1.04168	4.35455	13.6868	0.000822015	0.011577	3.08512
ENSACAT00000002595	THBS3	-1.26837	3.90162	13.681	0.000823769	0.0115896	3.08419
ENSACAT00000014911		0.980693	8.02925	13.6733	0.000826132	0.0116107	3.08295
ENSACAT00000009117		1.00917	4.45099	13.6449	0.000834852	0.011721	3.07839
ENSACAT00000030331		-1.6545	8.22986	14.2322	0.000836659	0.0117244	3.07745
ENSACAT00000004293		-2.39188	1.57079	13.6309	0.0008392	0.0117244	3.07613
ENSACAT00000005076		0.865419	9.9957	13.6308	0.000839231	0.0117244	3.07612
ENSACAT00000008207		0.781479	10.3952	13.6301	0.000839447	0.0117244	3.07601
ENSACAT00000006648	VIPR1	-1.08231	4.18785	13.6349	0.000837951	0.0117244	3.07678
ENSACAT00000011768	ABLIM2	1.4167	4.00719	13.6501	0.00084893	0.0118446	3.07113
ENSACAT00000006713	ZBTB47	-1.49016	3.02782	13.5881	0.00085263	0.0118839	3.06924
ENSACAT00000003588		-1.3769	5.36879	13.9156	0.000856953	0.0119194	3.06704
ENSACAT00000016509	DISP3	-0.791761	5.37475	13.5747	0.000856864	0.0119194	3.06709
ENSACAT00000004100	UQCRB	1.00154	6.29195	13.5692	0.000858618	0.0119303	3.0662
ENSACAT00000013686	PTPRN	-1.71308	4.49439	14.0819	0.000868543	0.0120557	3.06121
ENSACAT00000022614		-0.798319	5.58132	13.5321	0.000870524	0.0120708	3.06022
ENSACAT00000007813	KANK4	1.30551	6.73308	13.7693	0.000872303	0.012083	3.05933
ENSACAT00000017630		1.12633	4.92053	13.5214	0.000874021	0.0120944	3.05848
ENSACAT00000012601	DOP1B	-1.52624	2.9394	13.5106	0.000877515	0.0121303	3.05675
ENSACAT00000005012	REPS1	0.81712	3.99442	13.4976	0.000881764	0.0121765	3.05465
ENSACAT00000003408	B4GALT1	0.960663	4.96004	13.4718	0.00089029	0.0122816	3.05047
ENSACAT00000013065	HNRNPA2B1	-0.869713	8.36516	13.4592	0.000894454	0.0123264	3.04844
ENSACAT00000017036		4.82983	2.1007	14.548	0.000895539	0.0123288	3.04792
ENSACAT00000016891	MLH3	-1.93884	1.97635	13.4434	0.000899755	0.0123742	3.04588
ENSACAT00000002084	FRMD3	-1.02701	3.83353	13.4352	0.000902509	0.0123994	3.04455
ENSACAT00000005500		0.822185	5.54693	13.4233	0.000906515	0.0124308	3.04263
ENSACAT00000014649		0.820703	8.95678	13.421	0.000907283	0.0124308	3.04226
ENSACAT00000027966		-1.86989	1.93285	13.4187	0.000908075	0.0124308	3.04188
ENSACAT00000001847	MKKS	1.14901	5.21829	13.4541	0.000908488	0.0124308	3.04168
ENSACAT00000015075	KIF19	1.50595	2.9101	13.4006	0.000914213	0.0124964	3.03895
ENSACAT00000003371		0.804845	4.90229	13.3855	0.000919386	0.0125544	3.0365
ENSACAT00000009044		-0.920407	5.73302	13.3698	0.000924776	0.0126152	3.03396
ENSACAT00000001203	UBXN6	0.80025	4.45683	13.3627	0.00092721	0.0126356	3.03282
ENSACAT00000030445		-0.777887	4.79253	13.3454	0.000933248	0.012705	3.03
ENSACAT00000013455	AGAP2	-1.1247	3.768	13.3301	0.000938594	0.0127649	3.02752
ENSACAT00000007290	SFSWAP	-0.642695	5.86871	13.3064	0.000946929	0.0128652	3.02368
ENSACAT00000009264	NTF3	2.0839	3.19583	13.7212	0.00095124	0.0129108	3.02171
ENSACAT00000028825		0.900545	4.17459	13.2887	0.000953214	0.0129245	3.02081
ENSACAT00000011082		2.72021	3.61453	14.2797	0.00095687	0.0129545	3.01915
ENSACAT00000001769	SEC24A	0.96892	6.01587	13.2771	0.000957349	0.0129545	3.01893
ENSACAT00000018003	ST7L	1.47984	3.62146	13.2737	0.000966459	0.0130647	3.01482
ENSACAT00000001439	LRP10	0.723287	6.00471	13.2435	0.000969468	0.0130922	3.01347
ENSACAT00000009236		1.13642	3.66292	13.2364	0.000972055	0.0131008	3.01231
ENSACAT00000007483	CP	1.34089	7.22291	13.5085	0.00097172	0.0131008	3.01246
ENSACAT00000007082	PTPN3	-1.00179	4.39256	13.2315	0.000973847	0.0131119	3.01151
ENSACAT00000017032	DNAJC7	0.969425	5.20137	13.2267	0.000975594	0.0131223	3.01073
ENSACAT00000004466	PDS5B	-0.695223	4.7005	13.2177	0.000978881	0.0131533	3.00927
ENSACAT00000009455		0.996621	5.72626	13.2103	0.000981614	0.0131645	3.00806
ENSACAT00000007372		-3.01311	0.948482	13.2101	0.000981663	0.0131645	3.00804
ENSACAT00000007198	PPIP5K2	0.956301	3.74988	13.2058	0.000983267	0.0131728	3.00733
ENSACAT00000013542		0.74154	6.53906	13.196	0.00098688	0.0131882	3.00574
ENSACAT00000004949		-2.24678	2.16151	13.1947	0.000987355	0.0131882	3.00553
ENSACAT00000029843		0.808897	9.37229	13.1979	0.00098618	0.0131882	3.00604
ENSACAT00000016450		1.44361	7.01863	13.5709	0.000994719	0.0132603	3.0023
ENSACAT00000013786	IMPA1	1.12938	4.03828	13.1759	0.000994362	0.0132603	3.00246
ENSACAT00000007205	GPAA1	0.728368	6.57428	13.1715	0.000995977	0.0132639	3.00175
ENSACAT00000008483		-1.19423	3.16719	13.1568	0.00100148	0.013324	2.99936
ENSACAT00000009511	TC2N	1.1482	5.08007	13.1726	0.00100776	0.0133944	2.99664
ENSACAT00000006200	DHX57	-0.80648	4.32085	13.1337	0.00101021	0.0134137	2.99559
ENSACAT00000008800		2.23169	2.87125	13.5067	0.00101226	0.0134277	2.99471
ENSACAT00000007433	PODXL2	-1.09094	4.45368	13.1192	0.00101572	0.0134603	2.99322
ENSACAT00000014030	HAL	-0.704472	9.62251	13.1161	0.00101691	0.0134628	2.99272
ENSACAT00000023895		-0.780271	5.30837	13.1053	0.00102105	0.0135041	2.99095
ENSACAT00000004280		0.926335	6.06072	13.1027	0.00102204	0.0135041	2.99053
ENSACAT00000012666		0.768451	7.59563	13.0968	0.00102431	0.0135209	2.98957
ENSACAT00000015661		-0.748465	6.56368	13.0925	0.00102596	0.0135294	2.98887
ENSACAT00000029946		-1.40065	2.92692	13.0817	0.00103013	0.0135712	2.98711
ENSACAT00000013812	ANAPC4	-0.697643	5.3675	13.0608	0.00103828	0.0136652	2.98368
ENSACAT00000010199		-0.990511	4.17243	13.0393	0.0010467	0.0137624	2.98018
ENSACAT00000011480		-0.95642	6.6893	13.0335	0.00104899	0.0137791	2.97923
ENSACAT00000009686		1.53566	2.43525	13.0166	0.00105569	0.0138402	2.97646
ENSACAT00000014487	TADA2A	1.75208	3.984	13.4631	0.00105539	0.0138402	2.97659
ENSACAT00000029781		1.04667	5.88244	13.0125	0.00105733	0.0138481	2.97579
ENSACAT00000017012		-0.8869	4.053	13.0047	0.00106045	0.0138605	2.97451
ENSACAT00000002316		1.00704	5.20679	13.0036	0.00106089	0.0138605	2.97433
ENSACAT00000008662		-1.03126	5.5445	12.9995	0.00106251	0.0138605	2.97367
ENSACAT00000003583	MMADHC	0.874991	4.29195	12.9974	0.00106337	0.0138605	2.97331
ENSACAT00000005862	SPATA4	-0.950774	3.53141	12.9973	0.00106342	0.0138605	2.9733
ENSACAT00000015840		0.909428	4.63472	12.9745	0.00107258	0.0139664	2.96957
ENSACAT00000000795		-1.69766	2.4653	12.9373	0.00108774	0.01415	2.96348
ENSACAT00000023904		-0.854766	4.63929	12.9336	0.00108924	0.014156	2.96288
ENSACAT00000014812	XKR9	1.50482	2.70439	12.9256	0.00109255	0.0141852	2.96156
ENSACAT00000017846	TTC39B	0.949438	4.41091	12.919	0.0010953	0.0142072	2.96047
ENSACAT00000017831	EIF4G3	-0.731143	7.69245	12.9138	0.00109743	0.0142076	2.95962
ENSACAT00000008821	KAT6B	-1.21328	5.64319	13.0667	0.0010964	0.0142076	2.96003
ENSACAT00000026662		1.05975	6.6829	12.9048	0.00110118	0.0142337	2.95814
ENSACAT00000022286		1.00687	5.56596	12.9038	0.00110157	0.0142337	2.95799
ENSACAT00000029630		1.97271	2.07835	12.8986	0.00110377	0.0142461	2.95712
ENSACAT00000015045		-1.32744	3.98704	12.9008	0.00110465	0.0142461	2.95678
ENSACAT00000008620	TET2	-1.05142	4.48692	12.8588	0.00112051	0.0144369	2.95058
ENSACAT00000008758		1.01706	4.34377	12.8556	0.00112183	0.01444	2.95007
ENSACAT00000016833	MTFR1	1.28946	3.93718	12.8486	0.0011248	0.0144645	2.94892
ENSACAT00000028174		0.734471	7.6234	12.8405	0.00112826	0.0144952	2.94759
ENSACAT00000017289		0.883967	7.17359	12.8322	0.00113184	0.0145273	2.94621
ENSACAT00000016210	DLX1	-1.45739	2.73874	12.8245	0.00113515	0.0145558	2.94495
ENSACAT00000008535		0.838187	6.62608	12.8208	0.00113672	0.0145622	2.94435
ENSACAT00000016297	CHD9	-1.36659	6.65914	13.1313	0.00114143	0.0146086	2.94255
ENSACAT00000016977		-0.641169	7.07989	12.8042	0.0011439	0.0146263	2.94161
ENSACAT00000012972	IK	0.68228	7.52914	12.7935	0.00114854	0.0146438	2.93986
ENSACAT00000003151	RPL21	0.854672	10.3049	12.794	0.00114831	0.0146438	2.93994
ENSACAT00000017855	ZNF593	1.17736	5.3452	12.8931	0.00114771	0.0146438	2.94017
ENSACAT00000012103	ADGRB2	-1.65928	2.02209	12.7883	0.00115079	0.0146586	2.93901
ENSACAT00000012141		-1.77646	5.55574	13.5657	0.00115255	0.0146673	2.93834
ENSACAT00000002461		-1.20795	3.81671	12.7679	0.00115974	0.0147389	2.93564
ENSACAT00000015581	SBNO1	-0.820687	4.51047	12.7664	0.00116037	0.0147389	2.9354
ENSACAT00000005995	ASMTL	0.939881	6.37795	12.716	0.00118279	0.0150077	2.92709
ENSACAT00000002220	NME2	0.849262	8.80942	12.7139	0.00118376	0.0150077	2.92674
ENSACAT00000009259		1.37694	3.40406	12.7083	0.00118624	0.015025	2.92583
ENSACAT00000005632	PRUNE2	1.03766	3.25611	12.7005	0.0011898	0.0150559	2.92453
ENSACAT00000013445		-0.946598	3.77427	12.6971	0.00119134	0.0150612	2.92397
ENSACAT00000001945		0.913181	4.62088	12.6913	0.00119395	0.0150659	2.92301
ENSACAT00000010076	CPNE3	-1.08788	3.28498	12.693	0.00119319	0.0150659	2.92329
ENSACAT00000001599	TMEM11	1.10498	3.72974	12.6859	0.00119642	0.0150829	2.92212
ENSACAT00000015615	DNM2	-0.836357	4.17386	12.6716	0.00120291	0.0151506	2.91977
ENSACAT00000007110	TRIP4	0.66865	5.9073	12.6667	0.00120518	0.0151649	2.91895
ENSACAT00000000118	LEXM	1.42382	3.4371	12.664	0.0012064	0.0151662	2.91851
ENSACAT00000009569	SUZ12	0.762333	5.99002	12.6426	0.00121625	0.0152758	2.91498
ENSACAT00000006909		0.900338	4.70725	12.6258	0.00122408	0.0153598	2.91219
ENSACAT00000007938		0.92579	11.0345	12.6097	0.00123157	0.0154289	2.90954
ENSACAT00000002451		-0.591841	7.95171	12.6091	0.00123188	0.0154289	2.90943
ENSACAT00000030805		-1.3627	4.85051	12.8745	0.00123382	0.0154388	2.90875
ENSACAT00000011344	CFAP20DC	-2.76355	0.853212	12.5972	0.00123747	0.0154701	2.90747
ENSACAT00000003414	SNX24	0.979822	3.62988	12.5837	0.00124383	0.0155352	2.90524
ENSACAT00000008457	TNFRSF11B	-1.83279	1.81861	12.5801	0.00124558	0.0155426	2.90463
ENSACAT00000004944		2.35149	2.86171	13.0958	0.00124909	0.0155449	2.90341
ENSACAT00000002716		0.895762	4.47855	12.5724	0.00124923	0.0155449	2.90336
ENSACAT00000002826	LMNB1	-1.28281	4.11144	12.5729	0.00124897	0.0155449	2.90345
ENSACAT00000002728		1.33269	3.72254	12.5658	0.00125237	0.0155696	2.90227
ENSACAT00000009807		0.700454	6.77285	12.5592	0.00125553	0.0155945	2.90117
ENSACAT00000016545	GTF3C1	-0.71668	6.02752	12.5496	0.00126014	0.0156374	2.89958
ENSACAT00000000725		-0.882354	5.96911	12.5429	0.00126335	0.0156483	2.89848
ENSACAT00000012545	MACROD1	1.40368	4.00376	12.631	0.00126244	0.0156483	2.89879
ENSACAT00000015585		0.845289	4.65267	12.5398	0.00126482	0.0156522	2.89797
ENSACAT00000001402		1.58651	2.54127	12.5273	0.00127088	0.0157127	2.8959
ENSACAT00000013208	FAM20A	-0.754963	7.08734	12.5201	0.00127438	0.0157415	2.8947
ENSACAT00000012733	MAP3K3	-1.57048	3.50544	12.5707	0.00128309	0.0158346	2.89174
ENSACAT00000003677		-0.781551	5.90341	12.493	0.00128763	0.0158761	2.89021
ENSACAT00000016026	COPS2	0.886971	5.42288	12.4906	0.00128882	0.0158761	2.88981
ENSACAT00000014621		0.926357	5.57661	12.481	0.00129355	0.0159154	2.88822
ENSACAT00000005400		-1.00733	6.89582	12.477	0.00129555	0.0159154	2.88755
ENSACAT00000007385	ZFHX2	-1.77416	6.82494	13.2165	0.00129508	0.0159154	2.8877
ENSACAT00000014569	NUAK2	-1.67918	2.35056	12.4524	0.00130778	0.016051	2.88347
ENSACAT00000001344	MCM6	-2.17003	3.45473	12.9233	0.00130942	0.0160565	2.88292
ENSACAT00000012840	PABIR2	-1.03828	4.29648	12.4305	0.00131878	0.0161565	2.87983
ENSACAT00000004104	RNPEP	1.1111	4.94949	12.4408	0.00132025	0.0161598	2.87935
ENSACAT00000017567		1.36037	3.32044	12.4182	0.00132503	0.0162036	2.87777
ENSACAT00000007710	LMAN1	-0.911863	6.25957	12.4156	0.00132635	0.016205	2.87734
ENSACAT00000000686		0.829453	8.56173	12.3916	0.00133856	0.0163373	2.87336
ENSACAT00000014283		-0.833636	4.27815	12.3896	0.0013396	0.0163373	2.87303
ENSACAT00000028248		0.939499	5.66472	12.3726	0.00134834	0.0164023	2.8702
ENSACAT00000015124		-0.893217	6.21908	12.3724	0.00134843	0.0164023	2.87017
ENSACAT00000013506	CCDC22	0.930533	5.22153	12.3722	0.00134859	0.0164023	2.87012
ENSACAT00000002165		0.808028	10.6216	12.3687	0.00135039	0.0164095	2.86954
ENSACAT00000009971		1.4263	2.79759	12.3638	0.00135293	0.0164255	2.86872
ENSACAT00000011773	RTN4	-0.846498	6.58086	12.3605	0.00135463	0.0164313	2.86818
ENSACAT00000005414		-1.60777	3.33859	12.4707	0.00136207	0.0165066	2.8658
ENSACAT00000008618		-0.805239	6.02574	12.3362	0.00136729	0.0165551	2.86414
ENSACAT00000003257	ADARB2	-1.09313	3.57043	12.3327	0.00136916	0.0165628	2.86355
ENSACAT00000016763		1.15656	7.53939	12.3922	0.00137278	0.0165916	2.8624
ENSACAT00000016516		-1.14567	4.23986	12.3167	0.00137756	0.0166345	2.86089
ENSACAT00000015037		1.32365	4.91712	12.5504	0.00137963	0.0166446	2.86024
ENSACAT00000011907	IMMT	-0.825697	7.11351	12.2971	0.00138799	0.0167305	2.85761
ENSACAT00000010007		-1.58755	2.52066	12.2905	0.00139149	0.0167577	2.85652
ENSACAT00000009299	SNTB1	0.999846	6.89152	12.2874	0.00139315	0.0167626	2.856
ENSACAT00000015541		-1.17755	6.27788	12.416	0.00139891	0.0168169	2.85421
ENSACAT00000000403		1.00829	4.09343	12.2577	0.00140915	0.0168754	2.85104
ENSACAT00000008649		1.10756	4.17443	12.2568	0.00140967	0.0168754	2.85088
ENSACAT00000012719	RIC3	-1.10483	3.25371	12.2561	0.00141004	0.0168754	2.85077
ENSACAT00000002541	RPS2	0.821044	11.3188	12.2636	0.00140599	0.0168754	2.85202
ENSACAT00000001904	SNAP25	-1.12609	4.47413	12.2585	0.00140872	0.0168754	2.85118
ENSACAT00000008059	PNP	-2.00663	8.23988	13.0888	0.00141445	0.0169131	2.84941
ENSACAT00000015907	PTGIS	-0.985203	8.51275	12.2333	0.00142246	0.0169938	2.84696
ENSACAT00000003525		0.770408	5.29763	12.2259	0.0014265	0.0170031	2.84573
ENSACAT00000013050		0.948622	4.05977	12.225	0.00142703	0.0170031	2.84557
ENSACAT00000014217	LZTFL1	-0.923858	4.44459	12.2276	0.00142555	0.0170031	2.84602
ENSACAT00000007079		-0.71467	5.46388	12.2008	0.00144034	0.0171466	2.84153
ENSACAT00000004455	BTBD10	1.11358	3.34837	12.1948	0.00144366	0.0171709	2.84053
ENSACAT00000018002		0.719524	7.20297	12.1902	0.00144626	0.0171751	2.83975
ENSACAT00000011766		1.09643	3.14012	12.1896	0.00144659	0.0171751	2.83965
ENSACAT00000015324		-0.708853	4.36919	12.1873	0.00144784	0.0171751	2.83928
ENSACAT00000014588		1.67942	1.81076	12.1782	0.00145293	0.0172118	2.83776
ENSACAT00000012207		2.21907	9.98933	13.0723	0.00145572	0.0172118	2.83692
ENSACAT00000004189		0.78871	7.66824	12.1724	0.00145622	0.0172118	2.83677
ENSACAT00000006931		1.65197	2.21814	12.1702	0.00145744	0.0172118	2.83641
ENSACAT00000024706		-3.28663	1.5878	12.3162	0.00145472	0.0172118	2.83722
ENSACAT00000002436	UTP18	1.20256	3.11	12.1681	0.00145861	0.0172118	2.83606
ENSACAT00000025940		2.29625	0.706133	12.1305	0.0014799	0.0174478	2.82977
ENSACAT00000006186		0.778	4.25228	12.1258	0.00148258	0.0174488	2.82898
ENSACAT00000005054	TMEM30A	0.860986	4.50262	12.1264	0.00148226	0.0174488	2.82908
ENSACAT00000005090	ABCD3	0.895061	4.87262	12.1181	0.001487	0.0174703	2.82769
ENSACAT00000013758	TMEM82	1.08479	7.38197	12.1317	0.00148645	0.0174703	2.82785
ENSACAT00000003596		-0.860029	4.6276	12.1103	0.00149151	0.017508	2.82637
ENSACAT00000015085		-1.79307	2.30007	12.1072	0.00149329	0.0175137	2.82585
ENSACAT00000026829		1.89361	2.11742	12.0973	0.00149902	0.0175503	2.82419
ENSACAT00000001641	RAB9A	1.13946	3.42945	12.0993	0.00149783	0.0175503	2.82454
ENSACAT00000011390		-2.22634	3.87276	12.8259	0.00150039	0.017551	2.8238
ENSACAT00000002349	DMRT3	-1.62474	3.41088	12.2033	0.00151007	0.017649	2.821
ENSACAT00000002694		0.845537	10.2794	12.071	0.00151434	0.0176528	2.81978
ENSACAT00000001747	GFUS	1.13604	4.89014	12.1024	0.00151219	0.0176528	2.82039
ENSACAT00000013085	PDIA6	-1.8296	6.96231	12.8261	0.0015136	0.0176528	2.81999
ENSACAT00000011231		1.45309	2.76739	12.0663	0.00151705	0.0176691	2.819
ENSACAT00000003176	CRTAC1	-1.22564	5.40334	12.2532	0.00152171	0.0177081	2.81767
ENSACAT00000006284		1.70174	2.05711	12.0341	0.00153607	0.0178598	2.81359
ENSACAT00000013759		-1.17237	3.28855	12.0135	0.00154837	0.0179873	2.81013
ENSACAT00000007549		-3.10908	5.95781	13.1011	0.00155601	0.0180149	2.80799
ENSACAT00000004281	LSG1	1.41487	2.52536	11.999	0.00155711	0.0180149	2.80768
ENSACAT00000003717	NOB1	-0.948904	6.04001	12.0037	0.00155423	0.0180149	2.80848
ENSACAT00000003361	SLC22A15	-0.965769	3.56221	11.9992	0.00155699	0.0180149	2.80771
ENSACAT00000018044	TCEA1	0.719323	5.54708	11.9984	0.00155744	0.0180149	2.80759
ENSACAT00000013779		-1.34546	2.79422	11.987	0.00156433	0.0180791	2.80567
ENSACAT00000015660		-0.934631	4.73386	11.9755	0.00157133	0.0181444	2.80373
ENSACAT00000014647		0.856066	10.8836	11.9592	0.00158129	0.0182438	2.80099
ENSACAT00000009503	ZNF318	-1.04205	3.74786	11.9559	0.00158332	0.0182516	2.80043
ENSACAT00000009388	EWSR1	-0.895546	7.68962	11.9416	0.00159209	0.018337	2.79803
ENSACAT00000029011		1.07739	5.3345	11.9639	0.00159513	0.0183563	2.7972
ENSACAT00000002116	IMMP1L	1.43194	2.47889	11.9318	0.00159816	0.0183755	2.79638
ENSACAT00000029575		-0.745226	4.91624	11.9176	0.001607	0.0184613	2.79399
ENSACAT00000001028		1.39992	5.85297	12.2779	0.00161125	0.0184944	2.79284
ENSACAT00000015968	SH3RF1	-1.38077	3.20588	11.8865	0.00162655	0.0186464	2.78873
ENSACAT00000001104	TARBP1	1.26698	3.7253	11.8854	0.00162726	0.0186464	2.78854
ENSACAT00000000696		0.952295	5.60431	11.8759	0.00163324	0.018683	2.78695
ENSACAT00000010084	RICTOR	-1.26581	4.88191	12.0404	0.0016324	0.018683	2.78717
ENSACAT00000012526	FZD2	-1.38216	3.83812	11.9304	0.00163621	0.0187011	2.78616
ENSACAT00000030326		-1.50955	7.52407	12.3125	0.00164572	0.0187939	2.78364
ENSACAT00000023603		1.58242	3.21424	11.9126	0.00164854	0.0187942	2.7829
ENSACAT00000016642	CNIH1	0.894468	4.69246	11.8535	0.00164755	0.0187942	2.78316
ENSACAT00000028725		-1.15454	3.70848	11.8473	0.00165151	0.0188112	2.78212
ENSACAT00000009304		0.806806	5.54467	11.8431	0.00165423	0.0188112	2.7814
ENSACAT00000017522	EGFR	1.74462	9.10617	12.462	0.00165376	0.0188112	2.78153
ENSACAT00000008403		-1.23018	4.20958	11.853	0.00165794	0.0188275	2.78043
ENSACAT00000025089		1.41539	6.88493	12.2094	0.00165845	0.0188275	2.7803
ENSACAT00000013844	DNPEP	0.71396	6.22516	11.8296	0.0016629	0.0188473	2.77913
ENSACAT00000016659	METTL8	1.47376	1.90853	11.8295	0.00166299	0.0188473	2.77911
ENSACAT00000008489		-0.845529	5.75659	11.8162	0.00167162	0.0189291	2.77686
ENSACAT00000006883	C8A	0.930163	8.41918	11.8059	0.00167832	0.0189731	2.77512
ENSACAT00000003132	PPHLN1	0.93309	3.29648	11.8076	0.00167725	0.0189731	2.7754
ENSACAT00000029327		-0.633267	7.62065	11.7848	0.00169217	0.0191008	2.77156
ENSACAT00000010806		-0.603297	5.76403	11.7828	0.00169353	0.0191008	2.77121
ENSACAT00000017094	ACP5	1.08617	5.42227	11.8252	0.00169388	0.0191008	2.77112
ENSACAT00000017335	ATE1	1.14078	3.55605	11.7732	0.00169986	0.0191522	2.76959
ENSACAT00000023928		-1.40347	3.1866	11.7524	0.00171369	0.0192862	2.76607
ENSACAT00000014567		-2.53444	1.91701	11.8835	0.00171496	0.0192862	2.76574
ENSACAT00000029402		1.09884	3.76147	11.7489	0.00171605	0.0192862	2.76547
ENSACAT00000004126		0.699755	6.24705	11.7428	0.0017201	0.0192995	2.76445
ENSACAT00000013982		-1.04572	8.33235	11.7437	0.00171949	0.0192995	2.7646
ENSACAT00000017761	MCM9	1.0635	3.05979	11.7395	0.00172233	0.0193085	2.76388
ENSACAT00000029709		-0.658373	5.23786	11.7341	0.00172598	0.0193332	2.76297
ENSACAT00000004213		-2.06016	2.58493	11.8337	0.00172813	0.0193334	2.76242
ENSACAT00000014820	MAPK8IP1	-1.13665	4.59433	11.7422	0.00172887	0.0193334	2.76224
ENSACAT00000012005	SRC	-1.56506	1.91072	11.6923	0.00175434	0.019602	2.75589
ENSACAT00000012463	ALDH1A1	-1.35313	8.83589	11.9488	0.00175636	0.0196084	2.75539
ENSACAT00000030282		-1.87226	1.74814	11.6811	0.00176206	0.0196557	2.75398
ENSACAT00000014403	ATP6V0B	0.840133	5.82922	11.6784	0.00176392	0.0196601	2.75352
ENSACAT00000014703	SETD9	1.48332	4.28065	11.932	0.0017683	0.0196926	2.75245
ENSACAT00000013275		-0.832471	4.90448	11.6676	0.00177137	0.0197105	2.75169
ENSACAT00000015872	CDK14	2.20776	0.930482	11.6611	0.00177588	0.0197443	2.75059
ENSACAT00000029486		-1.61143	2.62281	11.6465	0.00178605	0.0198411	2.74811
ENSACAT00000001216		-1.08451	4.1075	11.6429	0.00178856	0.0198526	2.7475
ENSACAT00000012033		0.985032	9.98526	11.6368	0.00179288	0.0198677	2.74645
ENSACAT00000001569	LGALSL	-1.99	3.30668	11.9985	0.00179282	0.0198677	2.74646
ENSACAT00000003024		0.963155	10.4971	11.6344	0.00179454	0.0198698	2.74605
ENSACAT00000008880	NDUFAF2	0.925463	3.93482	11.6313	0.00179673	0.0198777	2.74552
ENSACAT00000029286		-0.750078	4.21349	11.6265	0.0018001	0.0198986	2.7447
ENSACAT00000004667		0.996987	3.62162	11.6217	0.0018035	0.0199104	2.74388
ENSACAT00000009214	SKIDA1	-0.814904	4.65405	11.6208	0.00180412	0.0199104	2.74373
ENSACAT00000017031		0.970382	4.15802	11.6087	0.00181267	0.0199884	2.74168
ENSACAT00000008869	CHGA	-1.11169	3.80126	11.5991	0.00181952	0.0200475	2.74004
ENSACAT00000010174		-0.832382	4.41681	11.5953	0.00182222	0.0200608	2.7394
ENSACAT00000003805	RTF1	0.64352	6.00274	11.585	0.00182957	0.0201253	2.73765
ENSACAT00000010680		2.326	9.48034	12.4683	0.00183381	0.0201555	2.73664
ENSACAT00000014627		-1.88476	1.65633	11.5719	0.00183901	0.0201961	2.73542
ENSACAT00000011520	RRP9	1.08206	2.65818	11.5697	0.00184056	0.0201966	2.73505
ENSACAT00000004542		1.00107	7.90507	11.5584	0.00184877	0.0202538	2.73312
ENSACAT00000015259	RNF111	-1.03705	4.71801	11.5597	0.00184779	0.0202538	2.73335
ENSACAT00000014068		-2.07339	1.83778	11.5528	0.00185281	0.0202815	2.73217
ENSACAT00000004628		0.795803	5.65061	11.5472	0.00185688	0.0203095	2.73122
ENSACAT00000017963	FRMD6	-1.3245	3.02558	11.5427	0.00186015	0.0203287	2.73045
ENSACAT00000003002		-1.26554	2.58787	11.5359	0.00186518	0.0203507	2.72928
ENSACAT00000027660		-0.928055	5.00346	11.5361	0.00186501	0.0203507	2.72932
ENSACAT00000024011		-1.32375	3.27144	11.5229	0.00187466	0.0204376	2.72708
ENSACAT00000007769		-0.748496	5.72792	11.5166	0.00187934	0.0204721	2.72599
ENSACAT00000012996	NDNF	-0.91513	3.81669	11.5101	0.00188416	0.020508	2.72488
ENSACAT00000003652	PCCA	0.850974	4.25494	11.4948	0.00189548	0.0206145	2.72228
ENSACAT00000014586	C11orf54	0.77541	6.33319	11.4901	0.00189895	0.0206356	2.72149
ENSACAT00000012792	CLTC	-0.795472	7.58369	11.4769	0.00190882	0.0207261	2.71923
ENSACAT00000007701		-6.3257	1.07199	11.8493	0.00191239	0.0207434	2.71842
ENSACAT00000003375		-1.07726	4.27354	11.4707	0.0019135	0.0207434	2.71817
ENSACAT00000007677	TRHDE	1.84606	1.57865	11.4683	0.00191531	0.0207464	2.71776
ENSACAT00000009700	HECTD4	-0.861449	6.31168	11.4624	0.0019198	0.0207783	2.71674
ENSACAT00000029482		-1.11382	3.65648	11.4518	0.00192776	0.0208464	2.71495
ENSACAT00000017332	SPTLC2	2.91445	0.925218	11.45	0.00192919	0.0208464	2.71463
ENSACAT00000010850	FAU	0.924154	11.5849	11.4294	0.00194487	0.0209822	2.71111
ENSACAT00000009284	MUC6	-2.42442	2.43875	11.6756	0.00194408	0.0209822	2.71129
ENSACAT00000017536		0.671218	5.23644	11.421	0.0019513	0.0210011	2.70968
[truncated: 12,215 more rows]

## Sheet: female_age_dimorphism_SFvJF
Gene	Gene Name	logFC	logCPM	F	PValue	FDR	log10pvalue		DEGs highlighted in green	Column	Detail
[truncated: 13,464 more rows]

[truncated: 4 more sheets: juv_female_T_effect_JFTvJF, juv_male_T_effect_JMTvJM, sub_male_cast_effect_SMvSMC, sub_male_tcast_effect_SMCTvSMC]
